# Supplementary material for: Effect of infliximab on mRNA expression profiles in synovial tissue of rheumatoid arthritis patients
Source: Arthritis Res Ther. 2006 Nov 29;8(6):R179. doi: 10.1186/ar2090 (PMC1794525; doi:10.1186/ar2090)
Supplement: Additional file 1 — An Excel file containing the sequence of primers used in the real-time PCR. [file ar2090-S1.xls]

## Sheet: Sheet1
Primer	Melttemperature	Sequence
ccl-19 forward	60	GGTAGAACGCATCATCCAGAGACT
ccl-19 reverse	59	TTAACTGCTGCGGCGCTT
ccl-3 forward	59	CCTCCCGGCAGATTCCA
ccl-3 reverse	59	CACAGACCTGCCGGCTTC
cxcl-10 forward	59	CGAAGGCCATCAAGAATTTACTG
cxcl-10 reverse	59	CTCTGTGTGGTCCATCCTTGG
cxcl-9 forward	58	CTGATTAAAAAGTGGGAGAAACAGG
cxcl-9 reverse	58	AACGTTGAGATTTTCGAACTTTCA
cxcl-1 forward	60	CATCCAAAGTGTGAACGTGAAGTC
cxcl-1 reverse	58	GGATGCAGGATTGAGGCAA
cxcl-3 forward	58	GCCACACTCAAGAATGGGAAG
cxcl-3 reverse	58	GGAAGTGTCAATGATACGCTGATAA
il1rn forward	59	GAGGGAAGATGTGCCTGTCCT
il1rn reverse	59	TGTCCTGCTTTCTGTTCTCGC
fcgr1a forward	59	CCTTAAGCGCAGCCCTGA
fcgr1a reverse	61	AAAACATTATTCCCACTGCCAGA
cxcl-14 forward	59	AAGCGCTTCATCAAGTGGTACA
cxcl-14 reverse	59	TCCCAACTGGTTTGGAGTTTTC
tnf alpha forward	59	GAGTGACAAGCCTGTAGCCCA
tnf alpha reverse	59	AGCTCCACGCCATTGGC
betaactin forward	64	CCTTCGTGCCCCCCC
betaactin reverse	63	GGAGACCAAAAGCCTTCATACATC
