# Supplementary material for: Effect of infliximab on mRNA expression profiles in synovial tissue of rheumatoid arthritis patients
Source: Arthritis Res Ther. 2006 Nov 29;8(6):R179. doi: 10.1186/ar2090 (PMC1794525; doi:10.1186/ar2090)
Supplement: Additional file 8 — An Excel file containing a list of the DE genes due to treatment in the TNF-positive group of patients. [file ar2090-S8.xls]

## Sheet: BtopGoodResp
Downregulated due to treatment	ProbeID	M	t	q-Value	B	GenBank	UniGene	Function	GeneID		Upregulated due to treatment	ProbeID	M	t	q-Value	B	GenBank	UniGene	Function	GeneID
	RG294-B9	-2.27598	-12.1899	1.23728e-05	10.987	AA481250	Hs.514840	Chitinase 3-like 2	1117			RG89-F4	1.36316	7.19506	0.000465253	4.71479	H91647	Hs.274959	Clusterin-like 1 (retinal)	27098
	RG294-B8	-2.21206	-13.9185	5.67684e-06	12.5672	AA278384	0	CDC2	983			RG205-A2	1.14578	6.68318	0.000785065	3.88943	AA699974	Hs.498494	Proprotein convertase subtilisin/kexin type 6	5046
	RG148-E11	-2.12162	-8.95229	0.00011168	7.26503	AA620995	Hs.112242	Normal mucosa of esophagus specific 1	84419			RG96-H9	1.12846	11.5424	2.00947e-05	10.3292	N93505	Hs.441664	Transmembrane 4 superfamily member 2	7102
	RG95-G6	-1.93535	-8.58425	0.000158258	6.76556	W42723	Hs.789	Chemokine (C-X-C motif) ligand 1 (melanoma growth stimulating activity, alpha)	2919			RG147-H2	1.10187	9.23935	9.61797e-05	7.64264	N38791	Hs.456465	Similar to D(1B) dopamine receptor (D(5) dopamine receptor) (D1beta dopamine receptor)	440684
	RG1-F4	-1.88919	-17.7526	3.59735e-07	15.3389	W92764	Hs.437322	Tumor necrosis factor, alpha-induced protein 6	7130			RG60-F7	1.03604	12.3277	1.23728e-05	11.1221	W69425	Hs.119594	Citron (rho-interacting, serine/threonine kinase 21)	11113
	RG272-H5	-1.86119	-17.355	3.59735e-07	15.0905	AA917468	Hs.437322	Tumor necrosis factor, alpha-induced protein 6	7130			RG257-F7	1.03369	10.2857	5.08683e-05	8.93526	AA634385	Hs.271277	RGM domain family, member A	56963
	RG180-C7	-1.75321	-6.41916	0.00100705	3.44857	AA775616	0	0	0			RG201-G9	1.00753	5.40601	0.00288047	1.66225	AA732915	Hs.59729	Semaphorin sem2	56920
	RG78-A6	-1.67089	-5.5516	0.0024464	1.92791	W46900	Hs.789	Chemokine (C-X-C motif) ligand 1 (melanoma growth stimulating activity, alpha)	2919			RG195-H2	0.99761	8.27886	0.000194878	6.3376	N20322	Hs.400590	CDNA FLJ32589 fis, clone SPLEN2000443	0
	RG158-H4	-1.65143	-12.1915	1.23728e-05	10.9886	AA621132	Hs.104624	Aquaporin 9	366			RG64-B9	0.996121	6.46278	0.00118308	3.24523	AA457718	Hs.485489	Chloride intracellular channel 5	53405
	RG290-A1	-1.62786	-8.02544	0.000238697	5.97291	H60870	Hs.167584	Solute carrier family 2 (facilitated glucose transporter), member 2	6514			RG103-E6	0.992083	16.8414	9.41072e-06	11.2379	H10788	Hs.119594	Citron (rho-interacting, serine/threonine kinase 21)	11113
	RG289-A2	-1.57714	-7.32675	0.00043733	4.92091	AI018464	Hs.431498	Forkhead box P1	27086			RG234-E6	0.97949	8.57477	0.000158422	6.75246	AA055390	Hs.217297	Chromosome 9 open reading frame 94	206938
	RG140-E11	-1.54203	-7.88587	0.000274011	5.76826	AA410383	Hs.100431	Chemokine (C-X-C motif) ligand 13 (B-cell chemoattractant)	10563			RG317-E7	0.966812	12.0322	3.7437e-05	9.24306	H96188	Hs.125419	CDNA FLJ37672 fis, clone BRHIP2012059	0
	RG10-B8	-1.37877	-10.8628	3.38986e-05	9.59555	AA495985	Hs.143961	Chemokine (C-C motif) ligand 18 (pulmonary and activation-regulated)	6362			RG296-G8	0.956122	5.5257	0.00251652	1.88086	AI206447	Hs.128433	Prostaglandin D2 synthase, hematopoietic	27306
	RG209-E4	-1.3685	-5.53043	0.00249819	1.88947	AA521384	Hs.288034	Solute carrier family 39 (zinc transporter), member 8	64116			RG8-F8	0.947558	6.31766	0.00112367	3.27634	N69283	Hs.300624	TAR DNA binding protein	23435
	RG9-G2	-1.33968	-8.11881	0.000226614	6.10829	H53340	Hs.433391	Metallothionein 1G	4495			RG189-D4	0.92845	8.55326	0.000159413	6.7227	H39901	Hs.38034	Full length insert cDNA clone ZD42A08	0
	RG52-D12	-1.31075	-11.0601	5.94931e-05	8.38894	R26163	0	0	0			RG118-A2	0.923937	5.99269	0.00150334	2.71471	R56916	0	0	0
	RG101-H4	-1.29925	-5.59131	0.00235119	1.99988	T61649	Hs.510301	HepG2 3' region MboI cDNA, clone hmd2a08m3.	0			RG167-G10	0.921015	5.32656	0.00318183	1.51606	AA456299	Hs.444558	KH domain containing, RNA binding, signal transduction associated 3	10656
	RG58-F9	-1.26253	-9.48267	8.00323e-05	7.95473	R16098	Hs.154078	Lipopolysaccharide binding protein	3929			RG68-F8	0.910954	7.81085	0.000284393	5.65715	W92766	Hs.38034	Full length insert cDNA clone ZD42A08	0
	RG95-G3	-1.26177	-11.1093	3.10581e-05	9.86701	AA133566	Hs.77100	General transcription factor IIE, polypeptide 2, beta 34kDa	2961			RG12-E9	0.878748	7.30815	0.00043733	4.89195	H72028	Hs.522373	Gelsolin (amyloidosis, Finnish type)	2934
	RG257-A8	-1.2214	-4.99939	0.00469348	0.905503	AA709410	Hs.288034	Solute carrier family 39 (zinc transporter), member 8	64116			RG238-G10	0.86857	5.72132	0.00203618	2.23392	N29774	Hs.135118	PR domain containing 6	93166
	RG27-A1	-1.18012	-7.04202	0.000545983	4.47207	H77597	Hs.438462	Metallothionein 1H	4496			RG54-A1	0.84789	7.98749	0.000245998	5.91753	T66180	Hs.724	Thyroid hormone receptor, alpha (erythroblastic leukemia viral (v-erb-a) oncogene homolog, avian)	7067
	RG182-A5	-1.13588	-6.22913	0.00121801	3.12488	AA279188	Hs.501574	A disintegrin and metalloproteinase domain 8	101			RG165-B6	0.844553	5.23462	0.0035598	1.34585	AA436227	Hs.181390	Casein kinase 1, gamma 2	1455
	RG78-A5	-1.13257	-7.82089	0.00028403	5.67206	W42414	Hs.288261	SMAD, mothers against DPP homolog 3 (Drosophila)	4088			RG54-B1	0.843899	7.64071	0.000327387	5.4022	T65770	Hs.116237	Vav 1 oncogene	7409
	RG95-G7	-1.12472	-10.0471	5.73746e-05	8.65161	R44739	Hs.377894	Grancalcin, EF-hand calcium binding protein	25801			RG238-G11	0.822046	9.08577	0.000102888	7.44191	N51851	Hs.153952	5'-nucleotidase, ecto (CD73)	4907
	RG148-E10	-1.11134	-5.78367	0.001901	2.34533	AA620697	Hs.546096	Transcribed locus, strongly similar to NP_065144.1 G antigen, family D, 2 [Homo sapiens]	0			RG234-F6	0.819472	8.95907	0.00011168	7.27408	AA777084	0	0	0
	RG86-H1	-1.10106	-9.63815	7.11526e-05	8.15042	AA086471	Hs.416073	S100 calcium binding protein A8 (calgranulin A)	6279			RG243-E12	0.817465	7.5181	0.000368317	5.21592	R42159	Hs.268726	SH3 and multiple ankyrin repeat domains 2	22941
	RG32-D11	-1.08725	-7.28474	0.000441477	4.85543	N57754	0	0	0			RG291-A8	0.806019	6.97986	0.000576587	4.3725	AA478467	Hs.368160	Protocadherin gamma subfamily C, 3	5098
	RG86-F10	-1.08358	-5.62976	0.00226289	2.06934	AA677522	Hs.514107	Chemokine (C-C motif) ligand 3	6348			RG200-F3	0.802432	8.46013	0.00016616	6.59312	N92783	Hs.24907	Coronin, actin binding protein, 2B	10391
	RG16-D6	-1.06793	-8.81298	0.000127184	7.07804	AA278759	Hs.1908	Proteoglycan 1, secretory granule	5552			RG268-H10	0.798294	9.81003	6.31861e-05	8.36342	AA971425	Hs.524085	Ubiquitin specific protease 2	9099
	RG9-F1	-1.06783	-7.27283	0.000443438	4.83682	AA055811	Hs.437229	Glycoprotein A33 (transmembrane)	10223			RG97-D8	0.797993	8.47561	0.00016616	6.61473	AA677185	Hs.499725	Ankyrin 3, node of Ranvier (ankyrin G)	288
	RG74-C1	-1.06055	-7.25236	0.000448638	4.80478	W47325	Hs.40098	Gremlin 1 homolog, cysteine knot superfamily (Xenopus laevis)	26585			RG238-H3	0.79561	7.43909	0.000397904	5.09475	N79049	Hs.372579	Vasorin	114990
	RG90-E3	-1.04724	-8.38703	0.000310368	5.54812	AA680186	Hs.50002	Chemokine (C-C motif) ligand 19	6363			RG199-B1	0.788957	6.47765	0.000949511	3.54714	N47979	Hs.388565	CDNA FLJ12425 fis, clone MAMMA1003104	0
	RG79-B7	-1.04172	-5.87775	0.00171247	2.51235	R95691	0	0	0			RG190-D10	0.785244	7.62787	0.000988148	3.66781	H41096	0	0	0
	RG292-C7	-1.02563	-19.9487	1.52766e-07	16.5783	AA453258	Hs.77424	Fc fragment of IgG, high affinity Ia, receptor for (CD64)	2209			RG115-D5	0.783593	6.37384	0.0010578	3.37186	AA405486	Hs.504062	Pleckstrin homology-like domain, family B, member 1	23187
	RG95-C2	-1.02216	-6.61736	0.000818718	3.7805	AA683058	Hs.292265	Zinc finger, MYND domain containing 11	10771			RG253-F10	0.782086	5.29465	0.00328417	1.45711	AA777555	Hs.149168	Tumor necrosis factor receptor superfamily, member 19	55504
	RG9-G1	-1.01429	-6.54918	0.000885329	3.66698	N74018	0	0	0			RG293-C9	0.776435	7.13782	0.000496803	4.62441	AA256304	Hs.172648	Distal-less homeobox 4	1748
	RG289-A1	-0.995616	-7.25251	0.000448638	4.80502	AI018472	0	0	0			RG295-H6	0.774696	7.73581	0.000302178	5.54521	AA974008	Hs.192649	MRE11 meiotic recombination 11 homolog A (S. cerevisiae)	4361
	RG10-B9	-0.97918	-9.35585	8.88546e-05	7.79296	N80741	Hs.370017	Thioredoxin domain containing 9	10190			RG297-H10	0.773821	12.2442	1.23728e-05	11.0405	AI346246	Hs.282998	RNA binding motif protein 9	23543
	RG177-B1	-0.977775	-7.21417	0.000457744	4.74486	AA878880	Hs.413924	Chemokine (C-X-C motif) ligand 10	3627			RG245-A4	0.765584	5.0208	0.00456899	0.94586	T78450	Hs.508716	Collagen, type IV, alpha 2	1284
	RG24-B9	-0.946009	-9.14482	0.000102888	7.51943	AA131406	Hs.77367	Chemokine (C-X-C motif) ligand 9	4283			RG170-H4	0.765115	5.96548	0.00154704	2.66698	AA453170	Hs.288042	Hypothetical protein FLJ14299	80139
	RG294-F2	-0.944478	-8.46535	0.00016616	6.60041	AA935273	Hs.89690	Chemokine (C-X-C motif) ligand 3	2921			RG29-F5	0.762389	10.3474	4.90438e-05	9.00755	H73914	Hs.23748	LIM domain binding 2	9079
	RG95-C1	-0.943426	-9.15009	0.000102888	7.52633	N40945	Hs.372295	Phosphatidylinositol transfer protein, membrane-associated 1	9600			RG16-G12	0.756279	5.31104	0.00322096	1.4874	AA453293	0	0	0
	RG24-F12	-0.937425	-6.21145	0.0012336	3.09449	AA487582	Hs.492618	Exostoses (multiple) 1	2131			RG238-G12	0.755189	8.73948	0.00013539	6.97836	N62279	Hs.21364	Transcribed locus, moderately similar to XP_209041.2 similar to KIAA1503 protein [Homo sapiens]	0
	RG130-F1	-0.933749	-5.61009	0.00230196	2.03384	AA152351	Hs.353035	TWIST neighbor	221830			RG142-F6	0.754664	9.74748	6.505e-05	8.28631	AA164782	Hs.436542	CocoaCrisp	83690
	RG97-C2	-0.924131	-8.02982	0.000238697	5.97928	AA401441	Hs.69771	B-factor, properdin	629			RG38-G8	0.751724	6.09734	0.00136084	2.89727	R02313	0	0	0
	RG2-A3	-0.909502	-5.91192	0.00164449	2.57271	H62864	0	0	0			RG7-D2	0.750035	8.44257	0.000166742	6.56856	H08561	Hs.369982	Insulin-like growth factor binding protein 5	3488
	RG25-E10	-0.894833	-5.59371	0.00401442	1.36314	AA598974	Hs.334562	Cell division cycle 2, G1 to S and G2 to M	983			RG211-E11	0.745932	5.36947	0.00301768	1.59512	AA670123	Hs.444558	KH domain containing, RNA binding, signal transduction associated 3	10656
	RG15-D4	-0.889645	-5.90866	0.00164962	2.56697	AA504348	Hs.156346	Topoisomerase (DNA) II alpha 170kDa	7153			RG16-D9	0.740001	10.9642	3.38986e-05	9.70802	AA598513	Hs.272062	Protein tyrosine phosphatase, receptor type, F	5792
	RG243-B2	-0.872868	-10.0619	5.73746e-05	8.66942	T66305	0	0	0			RG89-H10	0.735652	8.75978	0.000133354	7.00596	W86876	Hs.511686	Talin 2	83660
	RG22-D7	-0.867869	-6.01628	0.00146273	2.75599	H25917	Hs.529303	Actin related protein 2/3 complex, subunit 2, 34kDa	10109			RG104-F3	0.715233	6.48673	0.000940268	3.56239	H10047	Hs.437075	CAMP responsive element binding protein 5	9586
	RG44-D9	-0.857306	-11.7071	1.79349e-05	10.5002	R88734	Hs.370503	FYN binding protein (FYB-120/130)	2533			RG53-D7	0.711502	5.15658	0.003901	1.20054	R76614	Hs.201034	Netrin 4	59277
	RG22-D6	-0.85466	-6.64921	0.000807329	3.8333	AA459263	Hs.227817	BCL2-related protein A1	597			RG165-G11	0.71132	12.237	1.23728e-05	11.0334	AA417915	Hs.377660	CDNA FLJ26242 fis, clone DMC00770	0
	RG145-A8	-0.847651	-6.93075	0.000591512	4.29344	AA400422	Hs.353035	TWIST neighbor	221830			RG71-D9	0.711247	7.29757	0.00043733	4.87546	N71080	Hs.464422	Collectin sub-family member 12	81035
	RG14-C2	-0.835524	-6.07675	0.00138298	2.86147	H58254	Hs.395	Monocyte chemotactic protein-1 (MCP-1) receptor	0			RG54-C8	0.710411	5.37931	0.00298518	1.61322	N24824	Hs.479754	V-kit Hardy-Zuckerman 4 feline sarcoma viral oncogene homolog	3815
	RG9-D1	-0.818025	-7.02634	0.00054938	4.44701	AA427717	Hs.5086	Hypothetical protein MGC10433	79171			RG8-G7	0.710395	7.32066	0.00043733	4.91143	W84445	Hs.1027	Ras-related associated with diabetes	6236
	RG87-B8	-0.803466	-12.2701	1.23728e-05	11.0658	AA664056	Hs.436564	Prolyl endopeptidase	5550			RG182-C3	0.708232	5.30112	0.00325795	1.46908	AA481143	Hs.495349	KIAA0515	84726
	RG22-G4	-0.79182	-6.45639	0.00096039	3.51137	AA598653	Hs.136348	Periostin, osteoblast specific factor	10631			RG3-H7	0.699253	5.16012	0.00387929	1.20713	R43734	Hs.213861	Laminin, alpha 4	3910
	RG291-A1	-0.785176	-9.97073	5.75318e-05	8.55946	AA428209	Hs.446079	Carboxypeptidase D	1362			RG270-E12	0.695693	7.76058	0.000296992	5.58225	AA999838	Hs.148989	Cingulin-like 1	84952
	RG63-D12	-0.783153	-5.69008	0.00211112	2.1779	W95041	Hs.48384	Heparan sulfate (glucosamine) 3-O-sulfotransferase 3B1	9953			RG239-G11	0.689432	5.31402	0.00321225	1.49292	R37938	Hs.375008	CDNA clone IMAGE:5286091, partial cds	0
	RG94-A6	-0.780573	-10.5852	0.00011168	7.21026	AA405717	Hs.478000	Muscleblind-like (Drosophila)	4154			RG220-E2	0.688675	5.91457	0.00164269	2.57738	AA953229	Hs.110637	Homeo box A10	3206
	RG63-H7	-0.773002	-7.99819	0.000546481	4.58528	N62522	Hs.438683	SLAM family member 8	56833			RG270-F12	0.682558	7.98164	0.000245998	5.90898	AI005513	Hs.460597	Transcribed locus, weakly similar to NP_055301.1 neuronal thread protein AD7c-NTP [Homo sapiens]	0
	RG5-E11	-0.765799	-5.8272	0.00257427	1.96946	H72723	Hs.36102	Metallothionein 1B (functional)	4490			RG248-F2	0.673864	10.0682	5.73746e-05	8.67689	H29724	Hs.479119	HtrA serine peptidase 3	94031
	RG13-H8	-0.764721	-5.10632	0.00418462	1.10653	AA457092	Hs.472558	Serologically defined breast cancer antigen 84	51614			RG38-H10	0.672801	6.92899	0.000591512	4.2906	R05837	Hs.268726	SH3 and multiple ankyrin repeat domains 2	22941
	RG98-A4	-0.762282	-6.41593	0.00186099	2.56175	N55459	Hs.513626	Metallothionein 1F (functional)	4494			RG235-H6	0.671058	5.76731	0.00193222	2.31614	AA702470	Hs.125878	Synapsin III	8224
	RG299-F12	-0.758868	-6.89932	0.000605517	4.24265	AI262129	Hs.136348	Periostin, osteoblast specific factor	10631			RG191-F12	0.670168	9.24636	9.61797e-05	7.65174	AA056093	Hs.247565	Rhodopsin (opsin 2, rod pigment) (retinitis pigmentosa 4, autosomal dominant)	6010
	RG273-G1	-0.754652	-5.74604	0.00197227	2.27815	AA936181	Hs.532968	Hypothetical protein DKFZp762E1312	55355			RG72-B7	0.667947	8.50074	0.000165887	6.64977	N51226	Hs.116470	Leucine rich repeat containing 16	55604
	RG160-D7	-0.751985	-5.82938	0.00180809	2.42664	AA419608	0	0	0			RG78-G8	0.667542	5.79519	0.00187132	2.36584	N94616	Hs.213861	Laminin, alpha 4	3910
	RG146-H6	-0.743687	-5.10295	0.00419084	1.1002	R66326	Hs.285401	Colony stimulating factor 2 receptor, beta, low-affinity (granulocyte-macrophage)	1439			RG97-B11	0.667454	7.38317	0.000413511	5.00845	R54846	Hs.264887	Fibroblast growth factor receptor 1 (fms-related tyrosine kinase 2, Pfeiffer syndrome)	2260
	RG16-D7	-0.741935	-10.6801	3.7437e-05	9.3903	AA173454	Hs.517973	Macrophage stimulating 1 receptor (c-met-related tyrosine kinase)	4486			RG237-C10	0.664074	7.72931	0.000397904	5.13968	AA027047	0	0	0
	RG24-E8	-0.739305	-5.76808	0.00193222	2.31752	AA425767	Hs.753	Formyl peptide receptor 1	2357			RG25-C11	0.662871	9.00748	0.000591512	4.41016	AA598794	Hs.410037	Connective tissue growth factor	1490
	RG25-F12	-0.734051	-8.41952	0.000170568	6.53626	T53626	Hs.76206	Cadherin 5, type 2, VE-cadherin (vascular epithelium)	1003			RG221-B11	0.662781	7.09908	0.000513194	4.56297	AA702799	Hs.288229	Syntaxin binding protein 1	6812
	RG201-C6	-0.729776	-6.6046	0.000830669	3.75931	W51909	Hs.40098	Gremlin 1 homolog, cysteine knot superfamily (Xenopus laevis)	26585			RG35-B7	0.654194	5.84654	0.00252932	2.00014	T71133	Hs.34421	UDP-N-acetyl-alpha-D-galactosamine:polypeptide N-acetylgalactosaminyltransferase 10 (GalNAc-T10)	55568
	RG88-B8	-0.72075	-9.89333	5.94931e-05	8.46541	W73144	Hs.381099	Lymphocyte cytosolic protein 1 (L-plastin)	3936			RG59-C5	0.653147	8.90659	0.000226614	6.16427	AA130193	Hs.416755	Acheron	55323
	RG82-E8	-0.718269	-9.5986	7.1648e-05	8.10092	AA032221	Hs.61635	Six transmembrane epithelial antigen of the prostate	26872			RG191-G1	0.652266	9.98875	5.75318e-05	8.58126	AA058578	Hs.202577	CDNA FLJ34585 fis, clone KIDNE2008758	0
	RG161-D9	-0.716762	-5.50646	0.00256697	1.84585	T86932	Hs.513440	G protein-coupled receptor 65	8477			RG36-B8	0.649945	6.93821	0.000591512	4.30547	R63735	Hs.189119	CXXC finger 5	51523
	RG218-G2	-0.711626	-9.62302	7.11526e-05	8.1315	AA677561	Hs.117067	Transcribed locus	0			RG215-B3	0.648554	6.03718	0.00144183	2.79251	AA455261	Hs.356416	Chromobox homolog 7	23492
	RG263-E2	-0.71146	-7.23717	0.000448995	4.78098	AA885140	Hs.136900	Membrane-associated RING-CH protein I	55016			RG60-A10	0.647423	5.4188	0.00283172	1.6857	AA427619	Hs.197043	Mannosidase, alpha, class 1C, member 1	57134
	RG116-G1	-0.70455	-7.09571	0.000513822	4.55761	AA620709	Hs.472040	Hypothetical protein KIAA1434	56261			RG25-C12	0.646708	7.48596	0.000809519	3.96905	W92812	Hs.2164	Pro-platelet basic protein (chemokine (C-X-C motif) ligand 7)	5473
	RG187-A8	-0.697766	-10.8382	3.38986e-05	9.56811	R27193	Hs.401537	Putative intramembrane cleaving protease	84888			RG265-D12	0.646118	6.92405	0.000591512	4.28263	AA865147	Hs.547974	Transcribed locus	0
	RG88-C8	-0.694533	-5.32022	0.00319698	1.50435	AA011415	Hs.368588	Kell blood group	3792			RG38-H11	0.640692	7.18025	0.000468093	4.69145	R05931	Hs.351413	RAB37, member RAS oncogene family	326624
	RG10-B10	-0.688256	-7.97808	0.000245998	5.90377	AA020001	Hs.370040	C-myc binding protein	26292			RG301-D6	0.639756	7.69802	0.000309689	5.48854	AA971498	Hs.370287	A disintegrin and metalloproteinase domain 23	8745
	RG43-A7	-0.686073	-7.91841	0.000579126	4.49162	R66290	Hs.177576	Hypothetical protein MGC52110	493753			RG292-B1	0.639753	8.04358	0.000238697	5.9993	R43483	Hs.133397	Integrin, alpha 6	3655
	RG95-C5	-0.68361	-5.05669	0.00439486	1.01339	AA676836	Hs.486357	Sphingomyelin phosphodiesterase, acid-like 3A	10924			RG281-A4	0.63812	6.64359	0.000809519	3.82399	AA991389	0	0	0
	RG262-C1	-0.683562	-7.297	0.00043733	4.87457	AA911827	Hs.153563	Lymphocyte antigen 75	4065			RG270-G10	0.6358	8.1615	0.000216638	6.1698	AI015297	Hs.465144	Ring finger and KH domain containing 2	51320
	RG202-G12	-0.681773	-6.13652	0.00129843	2.96519	AA682624	Hs.381220	Similar to RIKEN cDNA A630077B13 gene; RIKEN cDNA 2810048G17	441168			RG184-D2	0.635753	5.90182	0.00166236	2.55489	R91397	Hs.534652	Hypothetical protein FLJ38109	386627
	RG143-G12	-0.678278	-9.07258	0.000103061	7.42452	AA487121	0	0	0			RG277-F11	0.633122	5.59281	0.00235119	2.00259	AA954262	Hs.301804	SH3 multiple domains 2	57630
	RG58-D3	-0.676628	-5.19423	0.00375238	1.27073	AA026682	0	0	0			RG277-H2	0.632007	6.56704	0.000870809	3.69679	AA970972	Hs.36915	DKFZP586N0721	4088
	RG24-D12	-0.673637	-5.42647	0.00470177	1.10656	AA443688	Hs.86724	GTP cyclohydrolase 1 (dopa-responsive dystonia)	2643			RG53-H8	0.630507	6.63715	0.00081043	3.81332	H68664	Hs.493096	Pre-B-cell leukemia transcription factor 1	5087
	RG297-F2	-0.673067	-4.96976	0.00485166	0.849546	AI300965	Hs.396566	Membrane protein, palmitoylated 3 (MAGUK p55 subfamily member 3)	4356			RG1-H12	0.6275	8.83343	0.000125339	7.10564	AA490477	Hs.16355	Myosin, heavy polypeptide 10, non-muscle	4628
	RG58-D7	-0.670287	-6.30918	0.0011374	3.26188	AA010065	Hs.83758	CDC28 protein kinase regulatory subunit 2	1164			RG38-G10	0.627428	7.70398	0.000308901	5.49749	R02390	Hs.432854	Pepsinogen 5, group I (pepsinogen A)	5222
	RG76-D6	-0.66499	-6.08868	0.00136877	2.88222	AA055179	Hs.411308	UDP-N-acetyl-alpha-D-galactosamine:polypeptide N-acetylgalactosaminyltransferase-like 2	117248			RG202-H11	0.626659	4.95446	0.00492626	0.820618	AA682637	Hs.8786	Carbohydrate (N-acetylglucosamine-6-O) sulfotransferase 2	9435
	RG21-F12	-0.662387	-10.8561	3.38986e-05	9.58813	W32272	Hs.291030	IQ motif containing GTPase activating protein 2	10788			RG216-B3	0.626513	5.15268	0.00391719	1.19325	AA521373	Hs.9469	Pleckstrin homology domain containing, family A (phosphoinositide binding specific) member 4	57664
	RG297-E4	-0.662258	-6.51355	0.000908471	3.60738	AI289110	Hs.458273	Metallothionein 1L	4500			RG203-H12	0.616367	7.7072	0.000308901	5.50232	AA699576	Hs.482625	Cardiomyopathy associated 5	202333
	RG193-H6	-0.660256	-6.66644	0.000801397	3.8618	AA707766	Hs.272410	Toll-like receptor 8	51311			RG248-C4	0.615003	5.30214	0.00325559	1.47096	H41579	Hs.543294	Leucine rich repeat containing 2	79442
	RG95-E11	-0.660187	-5.92971	0.00161898	2.60406	AA005382	Hs.277937	Granzyme K (serine protease, granzyme 3; tryptase II)	3003			RG84-A8	0.611049	5.51128	0.00435201	1.2372	R28608	Hs.532824	Microtubule-associated protein, RP/EB family, member 2	10982
	RG12-F10	-0.657726	-5.05368	0.00440798	1.00774	R79948	Hs.99855	Formyl peptide receptor-like 1	2358			RG277-G11	0.610579	4.94732	0.00498007	0.807118	AA970635	Hs.543584	Transcribed locus	0
	RG217-B10	-0.653171	-5.53744	0.00248163	1.90221	AA278633	Hs.511010	RAS guanyl releasing protein 1 (calcium and DAG-regulated)	10125			RG317-G12	0.61035	8.5593	0.000282236	5.75619	H80439	Hs.488293	Epidermal growth factor receptor (erythroblastic leukemia viral (v-erb-b) oncogene homolog, avian)	1956
	RG9-H1	-0.652721	-5.80533	0.00185607	2.3839	R39954	0	0	0			RG230-H9	0.608144	6.46856	0.000953454	3.53185	H15099	Hs.535518	Transcribed locus	0
	RG17-H6	-0.652321	-7.99335	0.000245998	5.92609	AA057204	Hs.474787	Interleukin 2 receptor, beta	3560			RG23-C11	0.608023	8.04525	0.000238697	6.00173	AA446017	Hs.117715	Suppression of tumorigenicity 5	6764
	RG26-C4	-0.651437	-6.6583	0.00122149	3.23652	N80129	Hs.374950	Metallothionein 1X	4501			RG52-D11	0.603735	10.1339	5.73746e-05	8.75552	N58145	Hs.507798	Lipoma HMGIC fusion partner	10186
	RG202-G11	-0.650931	-6.46925	0.000953454	3.53301	AA682558	Hs.180037	Transcribed locus	0			RG53-A9	0.603018	7.33684	0.00162102	2.85573	T84084	Hs.196008	CDNA FLJ11723 fis, clone HEMBA1005314	0
	RG10-C10	-0.64937	-6.06884	0.00138827	2.84769	AA434373	Hs.67928	E74-like factor 3 (ets domain transcription factor, epithelial-specific )	1999			RG175-A12	0.601047	7.12593	0.000813992	3.90377	AA236798	Hs.131673	Glucocorticoid induced transcript 1	113263
	RG169-A8	-0.648529	-10.1085	5.73746e-05	8.72521	AA399377	Hs.368542	Proprotein convertase subtilisin/kexin type 5	5125			RG195-B6	0.59895	7.6825	0.000313052	5.46521	AA434454	Hs.174134	Clone HQ0477 PRO0477p	51204
	RG25-G6	-0.648003	-6.27092	0.0011797	3.19653	AA150918	0	0	0			RG86-B6	0.597694	6.27763	0.00117329	3.20801	H73241	Hs.348500	Vasoactive intestinal peptide receptor 1	7433
	RG25-E11	-0.647587	-9.50678	0.000216638	6.20692	AA487560	Hs.74034	Caveolin 1, caveolae protein, 22kDa	857			RG12-C9	0.595186	6.6399	0.000809764	3.81787	R63065	Hs.2006	Glutathione S-transferase M3 (brain)	2947
	RG241-C8	-0.647335	-8.44302	0.000166742	6.5692	AA683490	Hs.24283	DHHC-containing protein 20	253832			RG144-D12	0.594188	5.37415	0.00419084	1.23471	AA489463	Hs.29802	Slit homolog 2 (Drosophila)	9353
	RG273-F7	-0.646569	-5.5951	0.0023486	2.00673	AA933892	Hs.177576	Hypothetical protein MGC52110	493753			RG242-D7	0.593719	6.07983	0.00137832	2.86683	AA406371	Hs.473117	Chromosome 20 open reading frame 17	128553
	RG24-E12	-0.646191	-9.99666	5.75318e-05	8.59082	AA598978	Hs.195464	Filamin A, alpha (actin binding protein 280)	2316			RG197-B11	0.590892	5.87867	0.00171247	2.51399	N67766	Hs.529353	Acetyl-Coenzyme A synthetase 2 (AMP forming)-like	84532
	RG285-F10	-0.64197	-6.39138	0.00103396	3.40159	AI002630	Hs.440508	Sterile alpha motif domain containing 3	154075			RG54-E1	0.589457	7.41038	0.000401979	5.05049	W48713	Hs.488293	Epidermal growth factor receptor (erythroblastic leukemia viral (v-erb-b) oncogene homolog, avian)	1956
	RG24-B10	-0.641943	-7.83149	0.000282236	5.68779	AA456088	Hs.2913	EPH receptor B3	2049			RG57-D1	0.587737	7.29575	0.00043733	4.87261	W92011	Hs.489353	G-protein signalling modulator 2 (AGS3-like, C. elegans)	29899
	RG25-E12	-0.637464	-7.28363	0.000441477	4.85369	AA236164	Hs.181301	Cathepsin S	1520			RG252-A12	0.586431	7.86964	0.000275147	5.74429	AA757678	0	0	0
	RG187-C9	-0.63714	-5.02106	0.00456899	0.946357	R33402	0	0	0			RG231-B5	0.585708	5.1925	0.00375238	1.26751	H18453	0	0	0
	RG25-H3	-0.631292	-5.54131	0.00247384	1.90923	AA397813	Hs.83758	CDC28 protein kinase regulatory subunit 2	1164			RG92-G7	0.585596	4.94297	0.00498574	0.798877	W72201	Hs.288261	SMAD, mothers against DPP homolog 3 (Drosophila)	4088
	RG22-C7	-0.629039	-5.03938	0.00448451	0.980851	AA143437	0	0	0			RG61-D2	0.584789	12.0962	1.25734e-05	10.8942	AA454591	Hs.33333	Hypothetical LOC388134	388134
	RG69-E5	-0.624513	-6.89509	0.000605517	4.23581	N24715	Hs.439682	Full length insert cDNA clone YX74D05	0			RG28-H8	0.58351	5.78083	0.00190575	2.34026	N54398	Hs.412406	FYVE, RhoGEF and PH domain containing 5	152273
	RG295-F6	-0.624136	-7.53527	0.000362743	5.24214	AA884877	Hs.511010	RAS guanyl releasing protein 1 (calcium and DAG-regulated)	10125			RG66-F9	0.579683	7.40792	0.000401979	5.04671	AA443119	Hs.437191	Polymerase I and transcript release factor	284119
	RG301-A2	-0.620446	-5.18855	0.00377024	1.26016	AA913480	0	0	0			RG11-E3	0.579568	6.01856	0.00146115	2.75997	R32450	Hs.443837	Aminopeptidase puromycin sensitive	9520
	RG301-E11	-0.618384	-7.80739	0.000284393	5.65201	AI032392	Hs.298651	RAB27A, member RAS oncogene family	5873			RG251-B7	0.578524	5.42699	0.00392911	1.32199	AA026754	Hs.31121	Syntrophin, alpha 1 (dystrophin-associated protein A1, 59kDa, acidic component)	6640
	RG103-B3	-0.617686	-6.20942	0.00123451	3.091	H09567	Hs.266175	Phosphoprotein associated with glycosphingolipid-enriched microdomains	55824			RG293-D12	0.57712	6.57572	0.000864338	3.71125	T91160	Hs.85863	Zinc finger protein 135 (clone pHZ-17)	7694
	RG285-E6	-0.614023	-5.99354	0.00150334	2.7162	AA994501	Hs.308628	Sialyltransferase 8D (alpha-2, 8-polysialyltransferase)	7903			RG269-A2	0.57357	7.42797	0.00039816	5.07762	AA972338	0	0	0
	RG14-G6	-0.612965	-7.43174	0.00039816	5.08344	R01733	Hs.501890	Adenosine monophosphate deaminase (isoform E)	272			RG38-G11	0.572756	7.18301	0.000468093	4.6958	R02546	Hs.19383	Angiotensinogen (serine (or cysteine) proteinase inhibitor, clade A (alpha-1 antiproteinase, antitrypsin), member 8)	183
	RG272-E10	-0.612703	-5.00069	0.00469246	0.907959	AA913822	Hs.308628	Sialyltransferase 8D (alpha-2, 8-polysialyltransferase)	7903			RG241-A11	0.571956	8.36214	0.000177806	6.45554	AA701179	Hs.446292	LOC440858	440858
	RG230-C1	-0.612193	-9.0459	0.000103537	7.38931	R43699	Hs.444099	KIAA1363 protein	57552			RG158-G3	0.57162	7.63282	0.000327387	5.39028	AA451903	Hs.282998	RNA binding motif protein 9	23543
	RG236-C2	-0.611951	-6.11972	0.00132279	2.9361	AA777755	Hs.48849	Transcription factor CP2	7024			RG296-H6	0.569285	7.18494	0.000468093	4.69884	AI218364	Hs.437	Transcription factor 15 (basic helix-loop-helix)	6939
	RG72-F4	-0.611742	-7.03478	0.000546481	4.4605	N69945	Hs.440890	Regulator of G-protein signaling 18	64407			RG192-B9	0.567733	7.27436	0.000443438	4.83921	H92588	Hs.196008	CDNA FLJ11723 fis, clone HEMBA1005314	0
	RG166-D10	-0.61146	-5.468	0.00267688	1.77571	AA495835	Hs.213394	Erythrocyte membrane protein band 4.1-like 3	23136			RG251-H7	0.561036	5.39872	0.00290497	1.64887	AA709154	Hs.138860	Rho GTPase activating protein 1	392
	RG165-D3	-0.608133	-7.46008	0.000389387	5.12704	AA424509	Hs.415342	KIAA1049 protein	22980			RG35-C6	0.5607	7.22687	0.000452269	4.7648	T72661	Hs.13969	Transcribed locus	0
	RG31-A2	-0.60568	-6.46153	0.000954598	3.52003	R16539	Hs.460867	Similar to metallothionein isoform 2	441771			RG178-D9	0.560058	7.07786	0.000526693	4.52921	AA779212	Hs.442182	ATP-binding cassette, sub-family C (CFTR/MRP), member 6	368
	RG17-A9	-0.604888	-5.29597	0.00328417	1.45955	AA490267	Hs.468840	Pleckstrin	5341			RG169-A11	0.559462	6.67081	0.000798907	3.86901	AA397906	Hs.188781	DKFZP434I216 protein	25894
	RG32-D2	-0.604466	-4.95846	0.00491604	0.828178	W20487	Hs.534771	Similar to cervical cancer suppressor-1	400410			RG95-D3	0.559327	6.52917	0.000894873	3.63353	AA028921	Hs.545578	Hypothetical LOC389295	153561
	RG95-H4	-0.603724	-6.29103	0.00115684	3.23091	AA699427	Hs.494496	Fructose-1,6-bisphosphatase 1	2203			RG38-G9	0.55792	6.73048	0.000734938	3.96732	R02357	Hs.65918	Transcribed locus, strongly similar to XP_516863.1 similar to EGF-like-domain, multiple 3; MEGF6 [Pan troglodytes]	0
	RG151-C3	-0.600892	-7.04037	0.000545983	4.46943	N30680	Hs.521008	Tumor necrosis factor, alpha-induced protein 9	79689			RG273-D9	0.556354	7.31719	0.000536283	4.54888	AA917536	Hs.105902	Transcribed locus	0
	RG18-G10	-0.598736	-5.20835	0.00369358	1.29702	AA281932	0	0	0			RG183-F3	0.556104	5.43032	0.00279975	1.7068	R07891	Hs.536017	Transcribed locus	0
	RG236-G10	-0.587998	-7.10033	0.000513194	4.56496	AA704856	Hs.503850	Asparagine-linked glycosylation 9 homolog (yeast, alpha 1,2 mannosyltransferase)	79796			RG56-H11	0.555966	7.24718	0.000448661	4.79667	N95780	Hs.473855	Hypothetical protein HT036	81888
	RG116-F1	-0.586379	-6.10452	0.00134791	2.90973	T50661	0	0	0			RG167-H9	0.551853	9.45768	8.054e-05	7.92301	AA455935	Hs.370359	Nuclear factor I/B	4781
	RG145-C11	-0.585079	-7.37736	0.000415091	4.99946	AA046430	Hs.468675	Lung type-I cell membrane-associated glycoprotein	10630			RG89-F6	0.550617	7.47932	0.000382181	5.15656	AA670438	Hs.518731	Ubiquitin carboxyl-terminal esterase L1 (ubiquitin thiolesterase)	7345
	RG270-F9	-0.584748	-6.09014	0.00136877	2.88475	AI000265	Hs.325960	Membrane-spanning 4-domains, subfamily A, member 4	51338			RG310-H1	0.5492	6.18807	0.00124887	3.05425	AA703184	Hs.194669	Enhancer of zeste homolog 1 (Drosophila)	2145
	RG18-C5	-0.58133	-5.78616	0.00189883	2.34975	AA490903	Hs.270	Pleckstrin homology, Sec7 and coiled-coil domains, binding protein	9595			RG100-B1	0.54777	6.00089	0.00148857	2.72907	H21040	0	0	0
	RG24-B12	-0.572193	-6.17584	0.00230814	2.22253	AA480880	Hs.503093	Zinc finger protein 36, C3H type-like 2	678			RG89-H9	0.545903	7.36911	0.000418307	4.98668	AA187340	Hs.533719	Rho guanine nucleotide exchange factor (GEF) 17	9828
	RG248-F7	-0.571213	-5.42845	0.00280496	1.70338	H41056	Hs.511010	RAS guanyl releasing protein 1 (calcium and DAG-regulated)	10125			RG202-H10	0.545238	4.99321	0.00471008	0.893835	AA706982	Hs.119983	Mannan-binding lectin serine protease 2	10747
	RG202-E3	-0.570118	-9.16522	0.000102888	7.54612	AA677863	Hs.126580	Membrane-spanning 4-domains, subfamily A, member 6E	245802			RG78-H7	0.543832	5.10947	0.0041699	1.11242	AA025819	Hs.65029	Growth arrest-specific 1	2619
	RG176-C6	-0.566524	-7.87906	0.000274713	5.75822	AA417921	Hs.85201	C-type (calcium dependent, carbohydrate-recognition domain) lectin, superfamily member 2 (activation-induced)	9976			RG307-F7	0.54343	7.1333	0.000498261	4.61725	AA410299	Hs.432397	KIAA0934	22982
	RG54-F4	-0.565307	-5.26772	0.00339981	1.40726	AA469965	Hs.470627	Lymphocyte-specific protein tyrosine kinase	3932			RG107-D5	0.542668	7.00971	0.000555686	4.42038	AA427921	Hs.473761	Reticulon 3	10313
	RG25-E5	-0.563609	-6.80345	0.000680199	4.08683	AA598668	Hs.380138	Chimerin (chimaerin) 1	1123			RG169-D6	0.542636	6.28291	0.00116682	3.21704	AA398262	Hs.546469	Similar to lymphocyte antigen 6 complex, locus G5B; G5b protein; open reading frame 31	112476
	RG74-B3	-0.562242	-5.44232	0.00276674	1.72877	W44762	Hs.1547	Potassium inwardly-rectifying channel, subfamily J, member 2	3759			RG176-G1	0.542355	5.7687	0.00193222	2.31862	AA862435	Hs.524625	G protein-coupled receptor kinase 5	2869
	RG67-D2	-0.561141	-6.1667	0.0012629	3.01737	AA431193	Hs.526494	Mahogunin, ring finger 1	23295			RG195-C9	0.541894	8.93646	0.00011168	7.24391	AA485676	Hs.301804	SH3 multiple domains 2	57630
	RG221-B8	-0.560579	-6.47189	0.000953454	3.53745	H47346	Hs.409081	Kynurenine 3-monooxygenase (kynurenine 3-hydroxylase)	8564			RG198-C7	0.537054	5.17871	0.00381135	1.24181	N48982	Hs.38034	Full length insert cDNA clone ZD42A08	0
	RG275-A11	-0.555364	-9.58265	7.1648e-05	8.0809	AA931411	Hs.165762	FCH domain only 2	115548			RG220-G11	0.535871	5.5532	0.0024464	1.93082	AA999901	Hs.83381	Guanine nucleotide binding protein (G protein), gamma 11	2791
	RG166-H6	-0.549364	-5.72554	0.00202853	2.24148	AA463463	Hs.23871	Full-length cDNA clone CS0DI014YH21 of Placenta Cot 25-normalized of Homo sapiens (human)	0			RG23-F8	0.535853	8.29681	0.000191719	6.36309	AA454947	Hs.463506	A kinase (PRKA) anchor protein 1	8165
	RG295-B8	-0.547277	-5.14892	0.00393248	1.18622	AA704242	Hs.534293	Serine (or cysteine) proteinase inhibitor, clade A (alpha-1 antiproteinase, antitrypsin), member 3	12			RG189-D11	0.529185	5.31773	0.00320379	1.49976	H45810	0	0	0
	RG262-A6	-0.546756	-5.59972	0.00233226	2.01509	AA864183	Hs.459284	Rhesus blood group, C glycoprotein	51458			RG210-B2	0.528434	10.3758	4.90438e-05	9.04063	AA709023	Hs.35433	CDC42 binding protein kinase alpha (DMPK-like)	8476
	RG159-B8	-0.5456	-5.49618	0.00259613	1.82713	AA449419	Hs.149566	Formin-like 2	114793			RG9-E6	0.528411	5.25669	0.0034534	1.38681	H39192	Hs.150136	Mitogen-activated protein kinase 7	5598
	RG283-G4	-0.545395	-6.35855	0.00107979	3.34592	AI005318	Hs.536877	Transcribed locus	0			RG90-B11	0.527275	8.24295	0.00020144	6.28645	W95118	Hs.22146	Ring finger protein 144	9781
	RG110-C3	-0.54491	-6.07034	0.00138746	2.85032	AA159620	Hs.5509	Ecotropic viral integration site 2B	2124			RG96-D6	0.52595	5.45015	0.00273413	1.74309	AA430367	0	0	0
	RG214-G3	-0.541767	-6.14307	0.00129027	2.97653	AA490846	Hs.440955	Integrin, alpha 4 (antigen CD49D, alpha 4 subunit of VLA-4 receptor)	3676			RG203-B12	0.523442	5.53234	0.00249289	1.89293	AA678024	Hs.540271	Transcribed locus	0
	RG262-A5	-0.541017	-5.06617	0.00435201	1.03121	AA862985	Hs.470126	Kynureninase (L-kynurenine hydrolase)	8942			RG310-F6	0.520514	7.02407	0.00054938	4.44337	T97353	Hs.430742	PFTAIRE protein kinase 1	5218
	RG74-G10	-0.540168	-6.96946	0.000579641	4.35579	W72227	Hs.159430	Factor for adipocyte differentiation 104	64778			RG185-H2	0.519608	6.68403	0.000785065	3.89084	N52903	Hs.17253	Inositol hexaphosphate kinase 3	117283
	RG218-A11	-0.537257	-6.1506	0.00128552	2.98955	AA504245	Hs.264347	Transcribed locus	0			RG103-H10	0.517186	8.75511	0.000176614	6.5088	R54590	Hs.253146	Pleckstrin homology domain containing, family A member 6	22874
	RG302-H6	-0.537035	-8.55882	0.000159413	6.7304	H69527	Hs.162601	MRNA; cDNA DKFZp686E22185 (from clone DKFZp686E22185)	0			RG88-F7	0.516144	6.4402	0.00183276	2.59556	W95082	Hs.1376	Hydroxysteroid (11-beta) dehydrogenase 2	3291
	RG194-D6	-0.536758	-9.03374	0.00010365	7.37323	AA421603	Hs.472630	SAM domain and HD domain 1	25939			RG247-A11	0.515183	8.7692	0.000133354	7.01875	R42914	Hs.290550	CDNA FLJ43039 fis, clone BRTHA3003023	0
	RG170-F8	-0.53437	-7.5398	0.000362365	5.24905	AA452250	Hs.369471	Hypothetical protein DKFZp566N034	81615			RG279-A2	0.514326	6.24332	0.00121102	3.14923	AA972020	Hs.400431	RAB6 interacting protein 2	23085
	RG10-B7	-0.533847	-5.48326	0.00262682	1.80358	AA443118	Hs.512857	CD151 antigen	977			RG158-E2	0.51424	6.54514	0.000886259	3.66023	AA463630	Hs.146007	KIAA0582	23177
	RG215-F6	-0.533709	-5.35351	0.00308943	1.56573	AA504130	Hs.444028	Cytoskeleton associated protein 2	26586			RG245-C2	0.509256	6.52705	0.000895349	3.62998	H99932	Hs.370703	Crystallin, lambda 1	51084
	RG306-G2	-0.532451	-5.75982	0.00194574	2.30278	R70479	Hs.211600	Tumor necrosis factor, alpha-induced protein 3	7128			RG35-C8	0.508656	6.0297	0.00144953	2.77945	H48470	Hs.59138	Glycophorin C (Gerbich blood group)	2995
	RG3-A11	-0.531868	-6.14237	0.00129027	2.97532	AA476272	Hs.211600	Tumor necrosis factor, alpha-induced protein 3	7128			RG242-F5	0.508392	8.46046	0.00016616	6.59359	AA424849	Hs.185677	Neural precursor cell expressed, developmentally down-regulated 4-like	23327
	RG31-H1	-0.53169	-6.84414	0.000818718	3.84046	R19189	0	0	0			RG234-E10	0.507787	8.04838	0.000238697	6.00628	AA055534	Hs.13305	Roundabout, axon guidance receptor, homolog 2 (Drosophila)	6092
	RG75-A10	-0.530169	-6.75934	0.000724446	4.01469	AA045278	Hs.486292	Squamous cell carcinoma antigen recognized by T cells 2	29940			RG13-G7	0.507672	5.8229	0.00258523	1.96264	AA427934	Hs.138860	Rho GTPase activating protein 1	392
	RG216-D1	-0.528575	-8.27156	0.000195033	6.32721	AA490900	Hs.515247	Janus kinase 3 (a protein tyrosine kinase, leukocyte)	3718			RG1-D8	0.507588	9.25105	9.61797e-05	7.65781	H62473	Hs.482390	Transforming growth factor, beta receptor III (betaglycan, 300kDa)	7049
	RG60-B11	-0.528541	-6.2914	0.00115684	3.23154	AA485373	Hs.444569	Likely ortholog of rat vacuole membrane protein 1	81671			RG29-D11	0.506686	7.12579	0.000501796	4.60535	R16726	Hs.446354	Transcription elongation factor A (SII), 3	6920
	RG170-G6	-0.528328	-6.01274	0.0014677	2.74981	AA451886	Hs.154654	Cytochrome P450, family 1, subfamily B, polypeptide 1	1545			RG38-H8	0.505815	7.18018	0.000468093	4.69135	R08766	Hs.126221	Transmembrane protein 1	7109
	RG237-D12	-0.527754	-9.10633	0.000102888	7.46895	AA035430	Hs.532803	Hematological and neurological expressed 1	51155			RG30-B2	0.503639	7.34277	0.000429282	4.94581	AA281064	Hs.264887	Fibroblast growth factor receptor 1 (fms-related tyrosine kinase 2, Pfeiffer syndrome)	2260
	RG70-H5	-0.527017	-5.03728	0.00449357	0.976895	N46830	Hs.370168	Cytokine receptor-like factor 3	51379			RG311-B12	0.50324	6.55429	0.00129843	3.08368	AA865227	Hs.446292	LOC440858	440858
	RG182-H7	-0.525401	-5.89073	0.00169258	2.5353	AA283007	Hs.90708	Granzyme A (granzyme 1, cytotoxic T-lymphocyte-associated serine esterase 3)	3001			RG175-C12	0.502782	7.07276	0.000652654	4.18694	AA424910	Hs.379848	Hypothetical protein FLJ34154	283450
	RG106-C11	-0.520742	-5.63716	0.00384683	1.42909	H23210	Hs.19385	Abhydrolase domain containing 5	51099			RG38-F12	0.502567	6.92804	0.000591512	4.28907	R01751	Hs.19241	Transcribed locus	0
	RG24-C12	-0.519868	-5.69435	0.00210375	2.18557	AA486570	Hs.348387	Glutathione S-transferase M4	2948			RG128-G6	0.502204	5.72757	0.00202618	2.24511	AA463230	Hs.146196	T-box 15	6913
	RG81-F12	-0.519397	-7.3584	0.000423212	4.97007	N50114	Hs.266175	Phosphoprotein associated with glycosphingolipid-enriched microdomains	55824			RG286-E6	0.500715	7.48621	0.000380277	5.16713	AI014389	0	0	0
	RG26-C5	-0.516394	-5.51318	0.00254806	1.85809	T63324	0	0	0			RG68-H2	0.497512	6.19274	0.00124887	3.06229	AA427722	Hs.329266	Huntingtin interacting protein 1	3092
	RG7-E2	-0.514142	-5.86268	0.00174832	2.48568	R31110	0	0	0			RG70-C8	0.496843	5.02322	0.00456251	0.950411	N21081	Hs.15299	HMBA-inducible	10614
	RG213-F5	-0.513627	-5.65559	0.00219292	2.11589	AA283087	0	0	0			RG15-F5	0.495645	6.64577	0.000809435	3.8276	H64347	Hs.1501	Syndecan 2 (heparan sulfate proteoglycan 1, cell surface-associated, fibroglycan)	6383
	RG91-H4	-0.512768	-8.64035	0.000151803	6.84284	H87471	Hs.470126	Kynureninase (L-kynurenine hydrolase)	8942			RG60-A1	0.494745	5.2685	0.00339981	1.40871	AA459310	Hs.429353	Selenoprotein N, 1	57190
	RG95-G4	-0.512615	-10.6359	3.7437e-05	9.34014	AA026118	Hs.153444	Gastrin-releasing peptide	2922			RG176-C3	0.492465	5.43258	0.00279431	1.71095	AA194043	Hs.546240	Bradykinin receptor B2	624
	RG252-C10	-0.511192	-4.96848	0.00485443	0.847128	W84773	Hs.480218	ATP-binding cassette, sub-family G (WHITE), member 2	9429			RG239-C8	0.492361	6.73228	0.000734938	3.97029	AA428183	Hs.479119	HtrA serine peptidase 3	94031
	RG187-A10	-0.511188	-5.0174	0.00458529	0.939448	R27213	Hs.306448	Solute carrier family 41, member 2	84102			RG299-C6	0.492171	5.29445	0.00328417	1.45675	AI362800	Hs.511686	Talin 2	83660
	RG301-D4	-0.510428	-6.63199	0.00081043	3.80476	AA972293	0	0	0			RG7-A12	0.492074	6.18722	0.00124887	3.05277	AA406601	Hs.438236	Actin binding LIM protein 1	3983
	RG137-D2	-0.508216	-5.24239	0.00351308	1.36027	AA421171	Hs.234545	Cell division cycle associated 1	83540			RG207-A11	0.490076	6.18227	0.00125452	3.04424	AA707080	Hs.460618	Hydroxy-delta-5-steroid dehydrogenase, 3 beta- and steroid delta-isomerase 7	80270
	RG112-C10	-0.507559	-5.31439	0.00442556	1.13551	AA173423	Hs.492869	Family with sequence similarity 49, member B	51571			RG60-A11	0.490044	6.07418	0.00203736	2.35697	AA448177	Hs.462859	Hypothetical protein MGC4172	79154
	RG291-H1	-0.504757	-5.02575	0.00454826	0.95519	R53966	Hs.380138	Chimerin (chimaerin) 1	1123			RG298-A6	0.489965	7.92276	0.000265313	5.82262	AI333235	Hs.112499	Benzodiazapine receptor (peripheral) associated protein 1	9256
	RG295-D1	-0.504078	-5.90501	0.00165591	2.56052	AA465663	Hs.492655	Fc fragment of IgG, low affinity IIb, receptor for (CD32)	2213			RG174-F3	0.48959	6.35303	0.00108628	3.33654	AA598594	Hs.479783	KIAA1211 protein	57482
	RG62-B12	-0.503737	-7.604	0.000335996	5.34665	AA043360	Hs.16291	Adhesion molecule, interacts with CXADR antigen 1	120425			RG275-C1	0.483776	5.5099	0.00255893	1.85213	AA977646	Hs.128856	Scavenger receptor class A, member 3	51435
	RG122-D1	-0.502813	-6.08844	0.00136877	2.8818	AA609348	Hs.461405	KIAA1576 protein	57687			RG290-F4	0.483272	5.92887	0.00161898	2.60258	R85916	Hs.138860	Rho GTPase activating protein 1	392
	RG305-H3	-0.498633	-6.23083	0.00121801	3.12779	AA609715	0	0	0			RG108-D5	0.482672	5.33491	0.00316193	1.53146	T60121	0	0	0
	RG95-C3	-0.498192	-7.29933	0.00043733	4.8782	N20203	Hs.471119	Bone morphogenetic protein receptor, type II (serine/threonine kinase)	659			RG25-B10	0.482096	7.593	0.00054938	4.53847	AA447774	Hs.289271	Cytochrome c-1	1537
	RG311-H12	-0.497953	-6.51717	0.00134791	3.02873	AA903201	Hs.495473	Notch homolog 1, translocation-associated (Drosophila)	4851			RG8-E6	0.480815	7.21082	0.000457744	4.73958	R26070	Hs.205627	Rearranged L-myc fusion sequence	6018
	RG11-B2	-0.497564	-5.21264	0.00367218	1.30499	AA424575	Hs.14601	Hematopoietic cell-specific Lyn substrate 1	3059			RG69-E12	0.480192	5.95343	0.00280496	1.90038	AA427719	Hs.144725	KIAA1201 protein	57476
	RG298-C10	-0.49428	-5.82202	0.00182902	2.41356	AI338791	Hs.349094	SH2 domain protein 1A, Duncan's disease (lymphoproliferative syndrome)	4068			RG12-B9	0.479729	6.66123	0.000801397	3.85317	T57859	Hs.10306	Natural killer cell group 7 sequence	4818
	RG300-B9	-0.493749	-5.92667	0.00162102	2.59871	AI337422	Hs.486074	Absent in melanoma 1	202			RG210-F2	0.477302	4.9591	0.00491604	0.829398	AA670291	Hs.25584	ADP-ribosylation factor GTPase activating protein 1	55738
	RG264-G3	-0.492725	-6.96528	0.000581367	4.34907	AA884052	0	0	0			RG209-E9	0.476813	5.95659	0.0015611	2.65137	AA436260	Hs.368002	ATPase, Class II, type 9A	10079
	RG66-H11	-0.490623	-7.30315	0.00043733	4.88416	AA431964	Hs.136398	Zinc finger, CCHC domain containing 6	79670			RG265-D8	0.476742	5.19225	0.00375238	1.26705	AA866153	Hs.512983	Ceroid-lipofuscinosis, neuronal 6, late infantile, variant	54982
	RG140-G7	-0.489792	-5.74662	0.00197227	2.27918	N30597	Hs.443036	Transcribed locus	0			RG166-F5	0.476664	6.25552	0.00119705	3.17015	AA425345	Hs.369123	Pleckstrin homology domain containing, family A (phosphoinositide binding specific) member 2	59339
	RG3-E12	-0.488548	-5.50077	0.00258123	1.83549	AA454810	Hs.23582	Tumor-associated calcium signal transducer 2	4070			RG26-G7	0.476388	5.5813	0.00407956	1.34425	AA452278	Hs.5462	Solute carrier family 4, sodium bicarbonate cotransporter, member 4	8671
	RG71-F6	-0.488275	-8.14019	0.00028403	5.70501	N47113	Hs.370834	ATPase family, AAA domain containing 2	29028			RG244-H5	0.475391	6.28983	0.00115684	3.22887	AA496805	Hs.249600	Discs, large (Drosophila) homolog-associated protein 4	22839
	RG14-H6	-0.488083	-7.54604	0.000361039	5.25856	H99699	Hs.474982	Aconitase 2, mitochondrial	50			RG225-B12	0.475029	5.4011	0.00289607	1.65324	AA626165	Hs.344872	Clone IMAGE:1257951, mRNA sequence	0
	RG263-H7	-0.487704	-5.63647	0.0022433	2.08145	AA883171	Hs.157006	Transcribed locus	0			RG38-G12	0.473919	7.8574	0.000277466	5.72619	R02550	Hs.332946	Transcribed locus	0
	RG210-B6	-0.487179	-5.78004	0.00190575	2.33886	AA634371	Hs.524216	Cell division cycle associated 3	83461			RG170-E6	0.470791	5.94682	0.00158229	2.63419	AA451851	Hs.102735	Single-stranded DNA binding protein 2	23635
	RG165-D10	-0.487075	-4.95713	0.0049194	0.825663	AA424568	Hs.355689	Transcribed locus	0			RG77-G8	0.469255	5.24533	0.00350309	1.36575	W51795	Hs.78846	Heat shock 27kDa protein 2	3316
	RG16-D8	-0.486888	-5.96683	0.00154704	2.66935	AA476461	Hs.489824	Protein tyrosine phosphatase, receptor-type, Z polypeptide 1	5803			RG23-C10	0.464898	6.80105	0.00108628	3.44364	AA598865	Hs.274531	KIAA0052	23517
	RG205-C7	-0.486056	-5.60104	0.00233075	2.01748	AA703219	Hs.46578	Dedicator of cytokinesis 10	55619			RG205-B9	0.464889	6.90603	0.000601191	4.25351	AA701521	Hs.289293	Hypothetical protein INM01	157695
	RG209-G2	-0.485123	-6.5999	0.000834743	3.7515	AA676907	Hs.445129	Hypothetical protein FLJ20696	55019			RG64-D4	0.463655	6.5882	0.000848837	3.73204	R98407	Hs.493096	Pre-B-cell leukemia transcription factor 1	5087
	RG215-F5	-0.484696	-6.03237	0.00144839	2.78412	AA504137	Hs.121443	Homeodomain-only protein	84525			RG270-E1	0.462864	5.43742	0.00278111	1.7198	AI017444	Hs.155827	Golgi autoantigen, golgin subfamily a, 2	2801
	RG220-C8	-0.484436	-4.99836	0.00469348	0.903547	AA984940	Hs.728	Ribonuclease, RNase A family, 2 (liver, eosinophil-derived neurotoxin)	6036			RG22-F1	0.462129	5.58259	0.00237181	1.98409	AA194765	Hs.370666	Forkhead box O1A (rhabdomyosarcoma)	2308
	RG95-H9	-0.484064	-7.83527	0.000282236	5.69341	AA634109	Hs.352642	Fc fragment of IgG, low affinity IIa, receptor for (CD32)	2212			RG81-A9	0.461611	5.62706	0.00387795	1.41378	N21237	Hs.193133	SAM and SH3 domain containing 1	23328
	RG80-H6	-0.483625	-6.11515	0.00133064	2.92818	R01094	Hs.516697	Myofibrillogenesis regulator 1	25953			RG36-C8	0.461434	6.23422	0.00121801	3.13363	N55339	Hs.370359	Nuclear factor I/B	4781
	RG169-B11	-0.4831	-5.98934	0.00150942	2.70883	AA398138	Hs.437941	Chromosome 14 open reading frame 106	55320			RG173-B4	0.459208	5.61539	0.00228676	2.0434	R54444	Hs.117136	KIAA1912 protein	114800
	RG87-E3	-0.481873	-6.21752	0.00223003	2.28205	AA703141	Hs.175437	Erythrocyte membrane protein band 4.1 (elliptocytosis 1, RH-linked)	2035			RG103-G1	0.458593	7.1049	0.000512742	4.57221	H16578	Hs.269121	FAT tumor suppressor homolog 4 (Drosophila)	79633
	RG10-D5	-0.480934	-5.02691	0.00454274	0.95736	H01205	Hs.435850	Lysophospholipase I	10434			RG270-E2	0.456434	5.31614	0.00320945	1.49683	AI017446	Hs.32374	Deltex 3 homolog (Drosophila)	196403
	RG273-G2	-0.480753	-5.57008	0.00239229	1.96143	AA936595	Hs.127112	Transcribed locus	0			RG27-H3	0.454975	5.07608	0.00431949	1.04982	N53492	Hs.458973	Zinc finger homeodomain 4	79776
	RG154-C10	-0.480602	-5.96515	0.00154704	2.66639	R26792	Hs.377894	Grancalcin, EF-hand calcium binding protein	25801			RG87-F7	0.45471	6.86332	0.00127687	3.17059	AA412691	Hs.10441	Nuclear transcription factor Y, alpha	4800
	RG226-G10	-0.478325	-5.61603	0.00228676	2.04456	AA778646	Hs.424594	Hypothetical protein FLJ25955	164781			RG225-E6	0.452999	5.80611	0.00185607	2.38528	AA625858	Hs.406174	FLJ40008 protein	400728
	RG77-B2	-0.477703	-5.81447	0.00184496	2.40015	AA464691	Hs.369422	Adlican	25878			RG152-B2	0.449927	5.56141	0.00242366	1.94572	N51682	0	0	0
	RG126-D4	-0.477258	-7.1546	0.000485652	4.65096	N36404	Hs.286229	Plexin C1	10154			RG216-G7	0.449656	9.92059	5.94931e-05	8.49862	AA676738	Hs.433057	F-box and leucine-rich repeat protein 7	23194
	RG43-A8	-0.475393	-6.43304	0.000991374	3.47202	R66370	Hs.28723	Full length insert cDNA YI31B02	0			RG229-B4	0.449115	6.95932	0.00058481	4.33947	AA670387	Hs.200716	Methyl CpG binding protein 2 (Rett syndrome)	4204
	RG297-E5	-0.474154	-5.17167	0.00384365	1.22868	AI299601	Hs.524502	Ring finger protein 41	10193			RG78-F8	0.448484	8.62362	0.000152163	6.81983	T95592	0	0	0
	RG116-G2	-0.473528	-6.196	0.00146273	2.81588	AA191463	Hs.467084	Eukaryotic translation initiation factor 4 gamma, 3	8672			RG183-B6	0.448116	5.64315	0.00222623	2.09348	H15085	Hs.183153	ADP-ribosylation factor 4-like	379
	RG7-A6	-0.472041	-5.0937	0.00423394	1.08287	AA406585	Hs.371021	Lysosomal associated multispanning membrane protein 5	7805			RG301-G7	0.44727	5.65313	0.00219813	2.11147	AI052287	Hs.343664	TBP-interacting protein	23066
	RG51-F7	-0.471867	-6.14049	0.00154704	2.7252	R62340	Hs.310456	Phosphoinositide-3-kinase adaptor protein 1	118788			RG60-B10	0.446985	5.76575	0.0019345	2.31336	AA485674	Hs.203206	Exportin 5	57510
	RG231-C11	-0.471585	-5.16471	0.0038666	1.21571	AA669162	Hs.500793	Transcribed locus	0			RG209-B8	0.444718	7.61779	0.000333005	5.36755	AA489224	Hs.435933	PHD finger protein 10	55274
	RG301-C3	-0.471562	-5.87632	0.00171247	2.50982	AI123732	0	0	0			RG64-C6	0.444492	5.23285	0.00356754	1.34257	W81196	Hs.541489	Transcribed locus	0
	RG10-H10	-0.471306	-6.30483	0.0011431	3.25447	H02158	0	0	0			RG31-G9	0.443886	6.4051	0.0012336	3.1533	R63543	Hs.448588	Nerve growth factor receptor (TNFRSF16) associated protein 1	27018
	RG87-C5	-0.470641	-6.16884	0.0012629	3.02107	AA429661	Hs.279413	Polymerase (DNA directed), delta 1, catalytic subunit 125kDa	5424			RG231-F8	0.443846	5.02302	0.00456251	0.95004	AA664210	Hs.472831	Protein kinase (cAMP-dependent, catalytic) inhibitor gamma	11142
	RG20-B12	-0.470614	-5.81175	0.00321532	1.69117	W68220	0	0	0			RG44-C4	0.443353	6.73343	0.000734938	3.97218	H71857	Hs.288741	CDNA: FLJ22256 fis, clone HRC02860	0
	RG231-E1	-0.469344	-5.10174	0.00419602	1.09795	AA630241	Hs.473695	Chloride intracellular channel 6	54102			RG210-B1	0.442282	5.1532	0.00391719	1.19422	AA708621	Hs.325650	EH-domain containing 2	30846
	RG67-C2	-0.466804	-5.16029	0.00387929	1.20746	N63953	Hs.515372	Zinc finger protein 566	84924			RG277-C3	0.441529	6.93586	0.000591512	4.30169	AA961116	Hs.131436	Forkhead box P4	116113
	RG297-E3	-0.466102	-7.86791	0.000275147	5.74174	AI288845	Hs.535713	Transcribed locus, strongly similar to NP_003956.1 chemokine (C-C motif) receptor-like 2 [Homo sapiens]	0			RG294-D5	0.441388	6.83524	0.000652052	4.13865	AA204873	Hs.59332	Sprouty-related, EVH1 domain containing 2	200734
	RG306-G3	-0.465413	-5.11977	0.00410671	1.13171	H63492	Hs.250822	Serine/threonine kinase 6	6790			RG286-E9	0.44047	6.46384	0.000953454	3.52391	AI014407	Hs.472854	Chromosome 20 open reading frame 161	90203
	RG312-A2	-0.463273	-7.267	0.000732263	4.09876	AA923504	Hs.196437	MOB1, Mps One Binder kinase activator-like 1B (yeast)	55233			RG216-F9	0.440195	4.96757	0.00485833	0.845406	AA677300	Hs.481166	Carbonic reductase 4	84869
	RG35-G5	-0.461084	-7.2538	0.000448638	4.80704	R12369	Hs.14770	Bridging integrator 2	51411			RG251-D10	0.439997	5.20228	0.0037228	1.28572	AA705735	Hs.306322	Neuron navigator 3	89795
	RG86-G1	-0.461036	-7.77876	0.000292554	5.60938	R91570	Hs.80642	Signal transducer and activator of transcription 4	6775			RG38-H2	0.439488	6.94389	0.000591512	4.31462	R02599	0	0	0
	RG189-A3	-0.460001	-5.63418	0.0022493	2.07731	R72517	Hs.131017	Spermatogenesis associated 13	221178			RG244-G11	0.438485	6.21828	0.00122888	3.10624	AA497010	0	0	0
	RG290-D2	-0.457148	-6.2893	0.00115684	3.22795	R07870	Hs.127799	Baculoviral IAP repeat-containing 3	330			RG132-B4	0.437645	8.0515	0.000238697	6.01082	W94591	Hs.59554	Sestrin 1	27244
	RG220-D4	-0.455927	-5.33868	0.00314777	1.53841	AA976691	Hs.169824	Killer cell lectin-like receptor subfamily B, member 1	3820			RG237-C7	0.436719	5.33321	0.00316554	1.52833	AA026349	0	0	0
	RG214-F2	-0.455894	-5.13276	0.00401989	1.15602	AA456821	Hs.444046	Neuropilin (NRP) and tolloid (TLL)-like 2	81831			RG93-D6	0.436133	5.00139	0.0046908	0.909263	AA668703	Hs.529059	Eukaryotic translation initiation factor 3, subunit 4 delta, 44kDa	8666
	RG245-A6	-0.454692	-8.51365	0.00016476	6.66773	T95049	Hs.131933	Hypothetical protein FLJ22662	79887			RG89-C7	0.435783	5.81084	0.00185028	2.39369	W69790	Hs.104672	Downregulated in ovarian cancer 1	11259
	RG17-D3	-0.452671	-8.05391	0.000238697	6.01431	N29376	Hs.153837	Myeloid cell nuclear differentiation antigen	4332			RG231-G3	0.435502	5.81433	0.00184496	2.3999	AA664105	Hs.470791	Zinc finger protein 533	151126
	RG238-F7	-0.450252	-6.18986	0.00124887	3.05733	R80933	Hs.369581	Poly (ADP-ribose) polymerase family, member 8	79668			RG248-B2	0.433538	6.12735	0.00131071	2.94932	R90934	Hs.334841	Selenium binding protein 1	8991
	RG143-G11	-0.449962	-5.84391	0.0017861	2.45242	AA136016	Hs.430849	Oxysterol binding protein-like 8	114882			RG301-B5	0.429154	7.63298	0.000327387	5.39052	AA983560	Hs.146186	Single-minded homolog 2 (Drosophila)	6493
	RG5-D11	-0.449732	-8.36747	0.000177806	6.46306	H40681	Hs.82116	Myeloid differentiation primary response gene (88)	4615			RG200-B3	0.428979	5.96493	0.00154704	2.66602	N62979	Hs.546876	Homo sapiens, clone IMAGE:5242623, mRNA, partial cds	0
	RG87-F3	-0.448799	-6.92316	0.000591512	4.2812	AA700876	Hs.522356	Orosomucoid 2	5005			RG28-E10	0.428012	5.92257	0.00162531	2.59149	H57494	Hs.400095	Heat shock 22kDa protein 8	26353
	RG88-C4	-0.447704	-7.51787	0.000368317	5.21558	R68106	Hs.492655	Fc fragment of IgG, low affinity IIb, receptor for (CD32)	2213			RG256-F11	0.425408	6.12913	0.00130938	2.95241	AA029268	Hs.517962	T-cell leukemia translocation altered gene	6988
	RG158-E11	-0.447087	-5.81317	0.00184568	2.39783	AA253442	Hs.434951	Ubiquitin specific protease 15	9958			RG239-F2	0.425198	6.92256	0.000591512	4.28021	AA670362	Hs.515534	TEA domain family member 2	8463
	RG220-A9	-0.443904	-6.42498	0.000999742	3.4584	AA938490	Hs.509964	Basic leucine zipper transcription factor, ATF-like	10538			RG183-D10	0.423463	5.61534	0.00228676	2.04331	AA700172	Hs.502836	ADP-ribosylation factor-like 2	402
	RG88-F3	-0.44385	-6.48503	0.000940268	3.55954	AA157813	Hs.532634	Interferon, alpha-inducible protein 27	3429			RG268-G4	0.422644	6.73256	0.000734938	3.97074	AA931861	Hs.104865	Serine/threonine kinase 23	26576
	RG9-B12	-0.442736	-5.76376	0.00193511	2.30981	R91916	Hs.34526	Chemokine (C-X-C motif) receptor 6	10663			RG79-A6	0.420929	5.16254	0.00387406	1.21166	H59726	Hs.445735	Transcribed locus	0
	RG182-A6	-0.441764	-6.49491	0.000932426	3.57613	AA281784	Hs.518451	Phosphoinositide-3-kinase, catalytic, delta polypeptide	5293			RG23-D11	0.42053	7.60504	0.000335996	5.34824	H14343	Hs.153752	Cell division cycle 25B	994
	RG162-H2	-0.438646	-5.55302	0.0024464	1.93049	H05653	Hs.536089	Transcribed locus	0			RG311-C10	0.419266	6.62341	0.00124798	3.18543	AA872977	Hs.515534	TEA domain family member 2	8463
	RG161-B12	-0.438515	-5.05737	0.00439486	1.01466	AA460432	Hs.5199	HSPC150 protein similar to ubiquitin-conjugating enzyme	29089			RG1-D9	0.419099	9.70028	6.74758e-05	8.22781	AA233738	0	0	0
	RG75-A6	-0.43697	-7.2708	0.000554352	4.48086	W81375	0	0	0			RG265-H10	0.41843	6.52547	0.000895349	3.62734	AA872348	Hs.223617	Ras homolog gene family, member F (in filopodia)	54509
	RG263-D11	-0.436869	-5.53588	0.0024836	1.89937	AA885126	0	0	0			RG249-H6	0.416946	5.10096	0.00419784	1.09649	H98241	Hs.503178	Spectrin, beta, non-erythrocytic 1	6711
	RG26-A11	-0.434196	-9.50929	0.000152163	6.83797	H38240	Hs.371147	Thrombospondin 2	7058			RG121-A5	0.414387	5.34006	0.0031445	1.54096	AA053165	Hs.523789	Trophoblast-derived noncoding RNA	283131
	RG14-H4	-0.433863	-5.29028	0.00329743	1.44903	AA196000	Hs.445037	Actinin, alpha 3	89			RG306-A5	0.414127	6.46434	0.000953454	3.52476	AA400157	Hs.283378	Hypothetical protein LOC253981	253981
	RG216-A5	-0.433615	-6.66236	0.000801397	3.85504	AA520982	0	0	0			RG212-E12	0.413982	5.88452	0.00169928	2.52433	AA291153	Hs.124503	Transcription factor 8 (represses interleukin 2 expression)	6935
	RG4-H2	-0.433594	-6.77726	0.000708008	4.04403	N50444	Hs.511748	Sema domain, immunoglobulin domain (Ig), transmembrane domain (TM) and short cytoplasmic domain, (semaphorin) 4D	10507			RG211-C10	0.412633	5.41004	0.00286267	1.66965	AA664020	Hs.134296	Deleted in liver cancer 1	10395
	RG88-E3	-0.433159	-7.12355	0.000501796	4.60181	T52830	Hs.369982	Insulin-like growth factor binding protein 5	3488			RG115-F5	0.412138	5.47655	0.00265596	1.79133	AA142922	Hs.481342	Arg/Abl-interacting protein ArgBP2	8470
	RG242-E7	-0.432837	-6.41185	0.00100889	3.43623	AA479500	Hs.196437	MOB1, Mps One Binder kinase activator-like 1B (yeast)	55233			RG208-B10	0.40987	6.05771	0.00140725	2.82831	AA677200	Hs.19545	Frizzled homolog 4 (Drosophila)	8322
	RG237-C5	-0.432486	-7.26794	0.000443936	4.82917	AA682445	Hs.509966	Chromosome 14 open reading frame 58	55640			RG236-B12	0.409423	7.782	0.000292554	5.6142	AA777656	Hs.4253	Hypothetical protein MGC2574	79080
	RG5-C3	-0.431747	-6.41687	0.00100829	3.44471	AA256502	0	0	0			RG124-C10	0.408535	5.45107	0.00273413	1.74477	R96240	Hs.355934	Splicing factor proline/glutamine rich (polypyrimidine tract binding protein associated)	6421
	RG3-G12	-0.431744	-4.99023	0.00472793	0.888207	AA427490	Hs.188021	Potassium voltage-gated channel, subfamily H (eag-related), member 2	3757			RG315-D11	0.408422	7.38907	0.000638917	4.26518	H18209	Hs.461453	WW domain containing oxidoreductase	51741
	RG188-E3	-0.431406	-5.38798	0.0029486	1.62914	H03494	Hs.502328	CD44 antigen (homing function and Indian blood group system)	960			RG202-A5	0.408252	4.99073	0.00472785	0.889163	W84811	Hs.513000	Homo sapiens, clone IMAGE:5299888, mRNA	0
	RG178-A2	-0.431288	-5.2727	0.00337997	1.41649	N47312	Hs.412707	Hypoxanthine phosphoribosyltransferase 1 (Lesch-Nyhan syndrome)	3251			RG290-H4	0.407565	6.94753	0.000591512	4.3205	AA421820	Hs.10136	Biphenyl hydrolase-like (serine hydrolase; breast epithelial mucin-associated antigen)	670
	RG292-H3	-0.430528	-5.37565	0.00299309	1.60649	AA195378	0	0	0			RG223-B2	0.407555	7.49197	0.00037907	5.17595	AA045174	Hs.16193	Homo sapiens, clone IMAGE:4214654, mRNA	0
	RG275-D12	-0.429837	-7.19865	0.000464667	4.72045	AA935508	0	0	0			RG259-F6	0.406477	7.46336	0.000389387	5.13208	AA629714	Hs.254983	Rab3 GTPase-activating protein, non-catalytic subunit (150kD)	25782
	RG187-F2	-0.42964	-6.04621	0.00142751	2.80826	R53810	Hs.12144	KIAA1033 protein	23325			RG268-A10	0.405449	5.43206	0.00279431	1.71	AA910255	Hs.483906	Sin3A associated protein p30-like	79685
	RG17-C7	-0.428832	-5.53747	0.00290934	1.7106	AA480995	Hs.469030	Methylene tetrahydrofolate dehydrogenase (NAD+ dependent), methenyltetrahydrofolate cyclohydrolase	10797			RG60-E1	0.405257	5.60367	0.0039739	1.37829	N70632	Hs.268869	Alcohol dehydrogenase, iron containing, 1	137872
	RG14-H3	-0.427412	-9.05146	0.000103537	7.39666	R39862	Hs.150693	Activated leukocyte cell adhesion molecule	214			RG11-A1	0.405161	6.35043	0.00108628	3.33211	N70235	Hs.196952	Hepatic leukemia factor	3131
	RG270-D3	-0.426874	-6.16284	0.00126647	3.0107	AI017405	Hs.523899	Potassium voltage-gated channel, Isk-related family, member 3	10008			RG36-B9	0.404389	6.41488	0.00100889	3.44136	R66088	0	0	0
	RG8-B9	-0.426077	-5.84797	0.00177621	2.45963	AA436564	0	0	0			RG21-H10	0.404366	6.25174	0.00120203	3.16368	AA463204	Hs.444975	Pleiomorphic adenoma gene-like 1	5325
	RG295-C2	-0.423873	-7.91618	0.000265845	5.81294	AA922903	Hs.466910	Cytidine deaminase	978			RG196-B2	0.404196	5.75405	0.00195654	2.29247	N23972	Hs.370379	Zinc finger protein 462	58499
	RG304-H6	-0.423519	-5.13626	0.00400615	1.16256	R76863	Hs.369201	Growth arrest-specific 6	2621			RG209-H1	0.403001	6.54749	0.000885329	3.66416	AA043254	Hs.371987	Nuclear factor of activated T-cells 5, tonicity-responsive	10725
	RG14-H5	-0.42308	-4.98185	0.00477686	0.872385	AA026609	0	0	0			RG11-A12	0.4028	8.03688	0.000238697	5.98956	T66815	Hs.7644	Histone 1, H1c	3006
	RG87-C4	-0.422842	-7.38909	0.000411881	5.01761	AA677517	Hs.172550	Polypyrimidine tract binding protein 1	5725			RG119-A8	0.402011	5.92045	0.00162851	2.58775	AA496886	Hs.369232	Erythrocyte membrane protein band 4.1 like 5	57669
	RG300-D5	-0.422583	-5.06752	0.00435201	1.03374	H72287	Hs.283315	MRNA sequence.	0			RG292-H7	0.401968	5.29432	0.00328417	1.45649	AA478949	Hs.500245	Discs, large homolog 5 (Drosophila)	9231
	RG181-B3	-0.421581	-5.803	0.00185762	2.37974	AA101875	Hs.443681	Chondroitin sulfate proteoglycan 2 (versican)	1462			RG241-D8	0.401508	5.43875	0.00277782	1.72225	AA625672	Hs.237396	Hypothetical gene supported by AF275804	388279
	RG242-D11	-0.420795	-5.96431	0.00154704	2.66492	AA411686	Hs.42194	Hypothetical protein FLJ22649 similar to signal peptidase SPC22/23	60559			RG268-D3	0.401082	5.2761	0.00337227	1.42278	AA962218	Hs.246112	Activating signal cointegrator 1 complex subunit 3-like 1	23020
	RG88-D10	-0.419988	-6.13399	0.00192735	2.44941	AA029934	Hs.436873	Integrin, alpha V (vitronectin receptor, alpha polypeptide, antigen CD51)	3685			RG203-F7	0.400659	5.0038	0.00468282	0.913811	AA699441	Hs.405153	Caspase recruitment domain family, member 4	10392
	RG167-A8	-0.418072	-5.00312	0.00468438	0.912526	AA454640	Hs.99372	Transcribed locus	0			RG249-D2	0.400449	5.04423	0.00445664	0.989967	H86071	Hs.519018	SH3 domain protein D19	152503
	RG274-G12	-0.418055	-5.93201	0.00161884	2.60813	AA932472	Hs.126889	CDNA FLJ38215 fis, clone FCBBF2000291	0			RG54-C5	0.398506	8.03218	0.000238697	5.98271	N22980	Hs.390567	FYN oncogene related to SRC, FGR, YES	2534
	RG9-H2	-0.416866	-6.63497	0.00081043	3.80971	H95088	Hs.535298	Poly (ADP-ribose) glycohydrolase	8505			RG222-B12	0.39709	6.32317	0.00111582	3.28574	AA705153	Hs.35125	Hypothetical protein FLJ10357	55701
	RG17-D4	-0.415078	-7.77497	0.000292554	5.60373	H23197	Hs.121333	Myelin-associated oligodendrocyte basic protein	4336			RG19-B12	0.396853	6.01977	0.00146084	2.7621	AA598830	Hs.439671	Neuroblastoma, suppression of tumorigenicity 1	4681
	RG95-G1	-0.414749	-6.26754	0.00118204	3.19074	AA018457	Hs.420036	Glutamate decarboxylase 1 (brain, 67kDa)	2571			RG254-C6	0.395843	5.3525	0.00309144	1.56387	AA704582	Hs.514920	Nuclear domain 10 protein	10241
	RG169-F7	-0.41416	-6.04107	0.00143479	2.79931	AA398358	Hs.493639	Chromosome 9 open reading frame 72	203228			RG74-A5	0.395212	4.98366	0.0047649	0.875803	W02753	Hs.436456	Receptor tyrosine kinase-like orphan receptor 1	4919
	RG221-H6	-0.413785	-5.38621	0.00295461	1.62588	AA699697	Hs.241570	Tumor necrosis factor (TNF superfamily, member 2)	7124			RG61-H6	0.394812	6.13503	0.00129866	2.96262	N63001	Hs.507486	Full-length cDNA clone CS0DC015YK09 of Neuroblastoma Cot 25-normalized of Homo sapiens (human)	0
	RG83-F9	-0.41361	-6.8756	0.00100889	3.55061	AA150263	Hs.546392	Placenta-specific 8	51316			RG181-A3	0.394716	6.88057	0.000617974	4.21229	AA040703	0	0	0
	RG242-C10	-0.413099	-5.42671	0.00280769	1.70019	AA521110	Hs.294603	Cornichon homolog (Drosophila)	10175			RG80-F6	0.39462	5.04295	0.00446306	0.987559	W52339	0	0	0
	RG68-H12	-0.413022	-5.34528	0.00366234	1.37612	N70740	Hs.363572	Choline/ethanolamine phosphotransferase 1	10390			RG240-G10	0.393826	5.38818	0.0029486	1.62951	H45303	Hs.507681	Mitogen-activated protein kinase kinase kinase 7 interacting protein 1	10454
	RG25-H10	-0.412248	-6.23183	0.00121801	3.12951	AA132090	Hs.443057	CD53 antigen	963			RG240-B11	0.393476	5.72223	0.00203605	2.23556	AA630545	Hs.370359	Nuclear factor I/B	4781
	RG298-F12	-0.410192	-5.25632	0.0034534	1.38612	AI359037	Hs.530733	Syntaxin 3A	6809			RG65-H10	0.391413	5.72482	0.00285083	1.80612	AA464736	Hs.520494	Hypothetical protein FLJ14525	84886
	RG48-H7	-0.409704	-5.57497	0.00238756	1.97029	N52655	Hs.42502	Coagulation factor II (thrombin) receptor-like 2	2151			RG220-F6	0.390865	6.53029	0.000894873	3.6354	AA988313	Hs.150580	Putative translation initiation factor	10209
	RG212-E5	-0.409434	-6.82218	0.000661677	4.11738	AA283699	Hs.128067	Wiskott-Aldrich syndrome protein interacting protein	7456			RG38-E12	0.390264	5.20443	0.00371673	1.28972	R01127	Hs.507783	Similar to RIKEN cDNA 8030451K01	387921
	RG273-G7	-0.409314	-5.18242	0.00380142	1.24873	AA927187	Hs.298651	RAB27A, member RAS oncogene family	5873			RG237-F5	0.389685	5.06314	0.00436003	1.02552	AA719064	Hs.433146	Similar to sodium- and chloride-dependent creatine transporter	386757
	RG178-A4	-0.408672	-5.48505	0.00262627	1.80684	N31585	0	0	0			RG97-C11	0.388585	5.245	0.00350309	1.36513	AA486741	Hs.442047	Argininosuccinate lyase	435
	RG300-D4	-0.4084	-5.90971	0.00238756	2.09995	R99026	Hs.31034	Peroxisomal biogenesis factor 11A	8800			RG231-G2	0.388399	6.23188	0.00121801	3.12961	AA664104	Hs.431498	Forkhead box P1	27086
	RG20-B10	-0.407302	-6.97238	0.000579126	4.36049	AA598802	Hs.446091	Wilms tumor 1 associated protein	9589			RG311-B4	0.38779	5.85097	0.00251883	2.00717	AA458998	Hs.183428	Sarcospan (Kras oncogene-associated gene)	8082
	RG47-D2	-0.407237	-7.06036	0.000536283	4.50134	H68477	Hs.406106	Transcribed locus	0			RG293-F8	0.387518	5.17707	0.00381895	1.23875	AA878652	Hs.183153	ADP-ribosylation factor 4-like	379
	RG88-E1	-0.406183	-6.08581	0.00137229	2.87723	AA424695	Hs.265829	Integrin, alpha 3 (antigen CD49C, alpha 3 subunit of VLA-3 receptor)	3675			RG215-B6	0.387387	5.4683	0.00267688	1.77627	AA465650	Hs.87306	Ellis van Creveld syndrome 2 (limbin)	132884
	RG298-G6	-0.405667	-6.42823	0.000996877	3.46389	AI361330	Hs.469030	Methylene tetrahydrofolate dehydrogenase (NAD+ dependent), methenyltetrahydrofolate cyclohydrolase	10797			RG18-B2	0.387106	6.9163	0.000595442	4.27011	T47230	Hs.522885	Zinc finger protein 32 (KOX 30)	7580
	RG5-G12	-0.404849	-5.60088	0.00233075	2.01718	N69491	Hs.436912	Kinesin family member C1	3833			RG241-A7	0.386642	7.42343	0.000398792	5.07063	AA676844	Hs.528024	KIAA0819 protein	23289
	RG214-F8	-0.40473	-6.74127	0.000734008	3.98504	AA485088	0	0	0			RG42-A2	0.385487	6.33011	0.00110727	3.29755	H93265	Hs.283378	Hypothetical protein LOC253981	253981
	RG17-E8	-0.404547	-6.53795	0.000890258	3.64821	AA040170	Hs.251526	Chemokine (C-C motif) ligand 7	6354			RG11-H11	0.384827	5.29131	0.00329496	1.45093	AA029308	Hs.6917	Mature T-cell proliferation 1	4515
	RG99-F5	-0.403746	-5.18009	0.00380877	1.24439	H22568	Hs.148766	Solute carrier family 36 (proton/amino acid symporter), member 4	120103			RG44-D4	0.384728	6.34067	0.0010937	3.31552	R87110	Hs.434285	Myotubularin 1	4534
	RG175-D6	-0.403679	-8.20615	0.000208608	6.23386	AA495818	Hs.20805	Dudulin 2	55240			RG51-D3	0.383934	5.83533	0.00179504	2.43721	N70358	Hs.125180	Growth hormone receptor	2690
	RG67-B7	-0.403515	-8.71459	0.000138387	6.94446	AA142968	Hs.485877	Synaptotagmin binding, cytoplasmic RNA interacting protein	10492			RG54-D11	0.383821	6.93254	0.000591512	4.29632	W15297	Hs.469820	V-ral simian leukemia viral oncogene homolog B (ras related; GTP binding protein)	5899
	RG149-H5	-0.403214	-5.68178	0.0021332	2.16298	H11732	Hs.85201	C-type (calcium dependent, carbohydrate-recognition domain) lectin, superfamily member 2 (activation-induced)	9976			RG234-B5	0.383476	5.68534	0.00212604	2.16938	W72062	Hs.426410	High density lipoprotein-binding protein	338328
	RG16-F2	-0.402862	-5.77953	0.00190575	2.33794	AA434067	Hs.76494	Proline arginine-rich end leucine-rich repeat protein	5549			RG268-B11	0.383336	5.5237	0.00251883	1.87723	AA918755	Hs.301760	Frequenin homolog (Drosophila)	23413
	RG291-B9	-0.401863	-8.33806	0.000182302	6.42154	AA482267	Hs.180919	Inhibitor of DNA binding 2, dominant negative helix-loop-helix protein	3398			RG203-D1	0.38277	6.65898	0.000801616	3.84946	AA678124	Hs.488293	Epidermal growth factor receptor (erythroblastic leukemia viral (v-erb-b) oncogene homolog, avian)	1956
	RG203-A8	-0.401568	-6.17929	0.00125452	3.03909	AA676225	Hs.122337	Abhydrolase domain containing 2	11057			RG48-E4	0.382141	5.46826	0.00267688	1.77619	N45139	Hs.134470	Musashi homolog 2 (Drosophila)	124540
	RG245-H10	-0.401559	-5.95683	0.0015611	2.65178	R38639	Hs.185910	Haloacid dehalogenase-like hydrolase domain containing 1A	8226			RG18-C1	0.381735	6.37354	0.0010578	3.37135	AA431475	Hs.336224	Transmembrane protein with EGF-like and two follistatin-like domains 1	8577
	RG41-A2	-0.39973	-6.63344	0.00081043	3.80717	R68597	Hs.538880	Transcribed locus, weakly similar to XP_498467.1 hypothetical gene supported by NM_194304 [Homo sapiens]	0			RG295-C4	0.381546	6.7474	0.000732263	3.9951	AA954947	Hs.419815	Epidermal growth factor (beta-urogastrone)	1950
	RG184-H11	-0.398166	-5.15027	0.00392911	1.18875	H57082	Hs.471785	NEDD8-conjugating enzyme	140739			RG198-C1	0.380482	5.33819	0.00314777	1.53751	N66138	0	0	0
	RG164-B12	-0.398126	-5.58392	0.00236943	1.98651	AA406580	Hs.106650	Hypothetical protein FLJ20533	54968			RG168-G11	0.380311	5.58807	0.00236176	1.99401	AA490280	Hs.517888	Cartilage associated protein	10491
	RG14-B2	-0.396445	-5.4365	0.00278224	1.71812	T66799	Hs.2259	CD3G antigen, gamma polypeptide (TiT3 complex)	917			RG305-A6	0.379984	5.30729	0.0032397	1.48048	T64982	0	0	0
	RG187-C4	-0.395966	-5.56778	0.00239895	1.95727	R32897	Hs.444495	MRNA; cDNA DKFZp686K07244 (from clone DKFZp686K07244)	0			RG231-B11	0.379215	7.1099	0.000510795	4.58015	H22914	0	0	0
	RG92-E6	-0.39453	-5.31376	0.00321225	1.49243	AA446462	Hs.469649	BUB1 budding uninhibited by benzimidazoles 1 homolog (yeast)	699			RG270-G2	0.379173	5.64588	0.00221853	2.0984	AI015349	Hs.459857	Calcium regulated heat stable protein 1, 24kDa	23589
	RG24-D2	-0.39435	-5.2	0.0037228	1.28147	AA291163	Hs.28988	Glutaredoxin (thioltransferase)	2745			RG184-F10	0.378872	5.72035	0.00203651	2.23219	R95773	Hs.486470	Erythrocyte membrane protein band 4.1-like 2	2037
	RG22-A12	-0.393692	-7.66264	0.00032072	5.4353	AA279762	Hs.54483	N-myc (and STAT) interactor	9111			RG19-G11	0.378754	5.09748	0.00422119	1.08997	AA461071	0	0	0
	RG88-C11	-0.392926	-5.83027	0.00180809	2.42823	AA679907	Hs.513141	Isocitrate dehydrogenase 2 (NADP+), mitochondrial	3418			RG39-D10	0.376937	7.01562	0.00117329	3.37107	H64281	Hs.391860	Adenylate cyclase 9	115
	RG220-C2	-0.392505	-5.07528	0.00431949	1.04831	AA953975	Hs.458276	Nuclear factor of kappa light polypeptide gene enhancer in B-cells inhibitor, epsilon	4794			RG202-D1	0.376731	6.9281	0.000591512	4.28917	AA001874	Hs.302257	Solute carrier family 9 (sodium/hydrogen exchanger), isoform 9	285195
	RG235-C7	-0.391168	-6.85991	0.000632624	4.17877	AA702985	Hs.435949	Zinc finger protein, subfamily 1A, 1 (Ikaros)	10320			RG282-D7	0.376175	5.57861	0.00238227	1.97688	AA993493	Hs.62953	Transcribed locus, weakly similar to XP_519878.1 similar to ubiquitin-conjugating enzyme E2 variant 1 isoform c; DNA-binding protein [Pan troglodytes]	0
	RG291-E5	-0.38943	-5.21382	0.00366893	1.30719	H98855	Hs.286229	Plexin C1	10154			RG69-D3	0.37599	5.02933	0.0045297	0.961928	AA454014	Hs.40696	Full-length cDNA clone CS0DI009YA14 of Placenta Cot 25-normalized of Homo sapiens (human)	0
	RG95-B6	-0.385705	-7.75321	0.00029829	5.57123	H22944	Hs.482043	Nicotinamide nucleotide transhydrogenase	23530			RG23-C12	0.375915	7.31259	0.00043733	4.89887	R37635	Hs.540809	Transcribed locus	0
	RG110-D9	-0.385447	-6.09397	0.00136395	2.8914	AA400074	Hs.132599	Dedicator of cytokinesis 8	81704			RG54-C11	0.374793	8.41107	0.000170842	6.5244	N66144	Hs.390567	FYN oncogene related to SRC, FGR, YES	2534
	RG61-F4	-0.385115	-5.46451	0.00268353	1.76935	H58234	Hs.370834	ATPase family, AAA domain containing 2	29028			RG104-G4	0.374633	5.10426	0.00418917	1.10267	H23213	Hs.467627	Hypothetical protein LOC285147	285147
	RG51-H3	-0.384968	-6.07237	0.00138746	2.85385	T98201	Hs.528644	Hypothetical protein FLJ11127	54491			RG77-F9	0.374431	6.65724	0.000801616	3.84657	N35086	Hs.390567	FYN oncogene related to SRC, FGR, YES	2534
	RG231-B4	-0.384822	-5.07899	0.00430607	1.05528	H18429	Hs.173135	Dual-specificity tyrosine-(Y)-phosphorylation regulated kinase 2	8445			RG54-B11	0.374028	6.29091	0.00115684	3.2307	H81821	Hs.431048	V-abl Abelson murine leukemia viral oncogene homolog 1	25
	RG250-B5	-0.38334	-7.01341	0.000554548	4.42631	N35468	Hs.58633	Hypothetical protein LOC203547	203547			RG270-G8	0.373587	5.55871	0.00242919	1.94082	AI015453	Hs.348342	Bruno-like 6, RNA binding protein (Drosophila)	60677
	RG196-E7	-0.382624	-6.03505	0.00144441	2.78878	N24822	Hs.79741	Whn-dependent transcript 2	55686			RG79-G10	0.371666	5.73698	0.0019984	2.26195	AA404246	Hs.238303	Chromosome 10 open reading frame 33	84795
	RG91-E7	-0.381911	-6.62509	0.000814836	3.79333	T57791	Hs.382102	Homo sapiens, clone IMAGE:5210997, mRNA	0			RG277-A7	0.37112	6.02799	0.00145107	2.77646	AA932390	Hs.298079	Kinesin light chain 2-like	147700
	RG90-E4	-0.380029	-5.08876	0.00426491	1.0736	AA700005	Hs.19413	S100 calcium binding protein A12 (calgranulin C)	6283			RG200-E6	0.370606	5.06553	0.00435201	1.03	N74662	Hs.421848	Mitochondrial ribosomal protein L43	84545
	RG293-G2	-0.377456	-5.26579	0.00398096	1.23626	AA455254	0	0	0			RG146-A8	0.37008	5.861	0.00175048	2.48272	H65596	Hs.524899	Sin3-associated polypeptide, 18kDa	10284
	RG83-G8	-0.377077	-5.08145	0.00429335	1.05989	N95752	Hs.295953	Similar to RIKEN cDNA 1500009M05 gene	493856			RG160-F2	0.368737	5.58716	0.00236225	1.99237	AA447709	Hs.483841	Hypothetical protein dJ122O8.2	57226
	RG41-E6	-0.376364	-5.91087	0.00238756	2.10177	R76408	Hs.530803	Transcribed locus	0			RG307-H5	0.368437	6.1777	0.00125452	3.03635	AA489655	0	0	0
	RG219-H12	-0.375976	-5.61401	0.00228892	2.04091	AA927372	Hs.304475	Lymphocyte cytosolic protein 2 (SH2 domain containing leukocyte protein of 76kDa)	3937			RG294-H5	0.366799	7.71183	0.000308901	5.50928	AA988524	Hs.336916	Death-associated protein 6	1616
	RG297-B9	-0.375737	-5.57173	0.00238844	1.96443	AI264291	Hs.531807	Rho GTPase activating protein 25	9938			RG288-G5	0.365644	4.94289	0.00498574	0.798721	AI005637	Hs.387856	KIAA1043 protein	23331
	RG230-A7	-0.375445	-5.18671	0.00377884	1.25674	R43432	Hs.369373	Sec23 homolog B (S. cerevisiae)	10483			RG289-E3	0.365529	6.53773	0.000890258	3.64784	AI022613	Hs.440379	Rho GTPase-activating protein	9743
	RG98-A5	-0.374561	-4.95565	0.00492411	0.822881	AA460685	Hs.514527	Baculoviral IAP repeat-containing 5 (survivin)	332			RG220-A11	0.36321	4.9424	0.00498581	0.797802	AA976063	Hs.18192	Serine/arginine repetitive matrix 1	10250
	RG17-H7	-0.374199	-7.58875	0.000341937	5.32353	AA054754	Hs.524117	Interleukin 15 receptor, alpha	3601			RG262-B12	0.363026	6.05448	0.00141247	2.82268	AA922082	0	0	0
	RG44-D10	-0.373963	-6.45455	0.00142072	2.93558	R88747	0	0	0			RG247-C7	0.362922	5.49026	0.00261052	1.81634	R22442	Hs.546268	Myosin IXA	4649
	RG87-C11	-0.373935	-5.83605	0.00179504	2.43847	AA677340	Hs.54941	Phosphorylase kinase, alpha 2 (liver)	5256			RG23-A3	0.362547	4.98517	0.00476013	0.878667	AA453175	Hs.193163	Bridging integrator 1	274
	RG14-H7	-0.373822	-6.74472	0.000732263	3.99071	R08817	Hs.1211	Acid phosphatase 5, tartrate resistant	54			RG176-F2	0.361424	5.0163	0.00459043	0.937379	AA872034	Hs.122511	Centrin, EF-hand protein, 1	1068
	RG222-E12	-0.373179	-5.83636	0.00179504	2.43903	AA699808	Hs.117339	Hematopoietic cell signal transducer	10870			RG289-D4	0.360828	7.27167	0.000443438	4.83501	AI023195	Hs.122265	Transcribed locus	0
	RG17-H8	-0.372581	-7.30699	0.00043733	4.89015	T72877	Hs.81134	Interleukin 1 receptor antagonist	3557			RG271-A6	0.360773	7.22911	0.000452269	4.76832	AA905273	Hs.293917	Poliovirus receptor-related 3	25945
	RG89-G2	-0.371669	-5.03492	0.00450494	0.972439	AA047478	Hs.415067	Coronin, actin binding protein, 1A	11151			RG239-D7	0.360382	5.17131	0.00384365	1.22801	AA780190	Hs.370475	Hypothetical protein HSPC268	154791
	RG72-F3	-0.371586	-5.467	0.00267826	1.7739	AA026167	Hs.48353	Hypothetical protein LOC150166	150166			RG49-B10	0.36033	5.3441	0.00312857	1.54841	N55492	0	0	0
	RG135-B11	-0.371304	-5.65884	0.00219009	2.12173	AA166695	Hs.525157	Tumor necrosis factor (ligand) superfamily, member 13b	10673			RG209-D9	0.358149	5.47284	0.00266361	1.78455	AA521345	Hs.465543	BTB (POZ) domain containing 2	55643
	RG297-F5	-0.370882	-5.58452	0.00236943	1.98758	AI299969	Hs.513261	Chromosome 16 open reading frame 34	90861			RG269-A3	0.357991	5.59196	0.00235119	2.00105	AA972365	Hs.342307	Hypothetical protein FLJ10330	55119
	RG268-F2	-0.369765	-5.0788	0.00430607	1.05493	AA917861	Hs.440544	Chloride intracellular channel 4	25932			RG229-D11	0.356721	5.63986	0.00223285	2.08756	AA676952	Hs.133982	Endoplasmic reticulum to nucleus signalling 1	2081
	RG9-F3	-0.36908	-6.14565	0.00129027	2.981	H93068	Hs.499029	Phosphatidylinositol-4-phosphate 5-kinase, type II, alpha	5305			RG121-B9	0.356152	6.00376	0.00148548	2.7341	AA486183	Hs.150122	Oxysterol binding protein-like 10	114884
	RG9-C5	-0.366632	-6.00604	0.00148236	2.73808	N95418	Hs.173464	FK506 binding protein 8, 38kDa	23770			RG75-C11	0.355982	5.78382	0.001901	2.3456	AA005387	Hs.130949	Solute carrier family 6 (neurotransmitter transporter), member 16	28968
	RG51-F11	-0.365003	-5.47409	0.00266098	1.78684	R33832	Hs.536140	Transcribed locus	0			RG225-F1	0.35533	5.25296	0.00347101	1.3799	AA625968	Hs.521064	Vav-1 interacting Kruppel-like protein	79027
	RG175-F11	-0.364743	-6.07031	0.00138746	2.85026	R16144	Hs.125482	Solute carrier family 22 (organic cation transporter), member 15	55356			RG199-B6	0.354608	5.45829	0.00271095	1.75799	N51771	Hs.410092	KIAA0652 gene product	9776
	RG3-H9	-0.36399	-8.35632	0.00024008	5.99319	H20822	0	0	0			RG77-A4	0.354442	5.16591	0.00386626	1.21794	AA135616	Hs.535297	AT rich interactive domain 5B (MRF1-like)	84159
	RG23-B11	-0.363958	-4.96076	0.00490808	0.832545	AA448261	Hs.518805	High mobility group AT-hook 1	3159			RG164-D4	0.354326	6.49669	0.000932258	3.5791	AA406603	Hs.489353	G-protein signalling modulator 2 (AGS3-like, C. elegans)	29899
	RG39-B5	-0.362161	-5.19315	0.00375238	1.26872	R06900	Hs.126774	RA-regulated nuclear matrix-associated protein	51514			RG282-F11	0.35397	6.39771	0.00102548	3.4123	AI016188	Hs.153400	CDNA FLJ35228 fis, clone PROST2001283	0
	RG298-G12	-0.361936	-9.34152	8.88546e-05	7.77456	AI362134	Hs.306339	Sushi-repeat-containing protein, X-linked 2	27286			RG96-G2	0.353257	6.03049	0.00144953	2.78082	AA633993	Hs.191346	CDC10 cell division cycle 10 homolog (S. cerevisiae)	989
	RG178-B5	-0.361687	-6.87076	0.000623599	4.19637	AA855158	Hs.89485	Carbonic anhydrase IV	762			RG264-A8	0.352827	5.75485	0.00195654	2.29389	AA884762	Hs.187763	Bromodomain containing 4	23476
	RG5-E12	-0.360491	-5.48462	0.00262627	1.80606	T99793	Hs.522434	Transcribed locus, weakly similar to NP_976232.1 CTAGE family, member 5 [Homo sapiens]	0			RG236-F12	0.352328	5.93061	0.00161898	2.60565	AA700906	Hs.303473	Transcribed locus, moderately similar to NP_699177.1 chromosome X open reading frame 20 [Homo sapiens]	0
	RG283-H5	-0.3604	-6.05848	0.00140725	2.82966	AI018122	0	0	0			RG283-H2	0.351443	5.32015	0.00319698	1.50423	AI005125	Hs.352298	DNA-damage inducible protein 1	80310
	RG25-H2	-0.356707	-5.44842	0.0027393	1.73993	R59697	Hs.439359	Transcribed locus	0			RG259-C2	0.351005	6.23752	0.00121801	3.13928	AA679192	Hs.348799	KIAA1648 protein	284900
	RG221-D7	-0.354916	-5.77343	0.00192363	2.32706	AA911236	Hs.445898	V-myb myeloblastosis viral oncogene homolog (avian)-like 1	4603			RG293-D8	0.35039	5.09565	0.00422267	1.08654	AA888213	Hs.283749	Angiogenin, ribonuclease, RNase A family, 5	6038
	RG101-B9	-0.354108	-5.02996	0.0045297	0.963116	T50121	Hs.169487	V-maf musculoaponeurotic fibrosarcoma oncogene homolog B (avian)	9935			RG120-C8	0.35006	5.05079	0.00442371	1.00231	H19307	Hs.434957	HepG2 partial cDNA, clone hmd1a08m5.	0
	RG194-F1	-0.353642	-8.88452	0.000118352	7.17438	AA401457	Hs.149185	CNDP dipeptidase 2 (metallopeptidase M20 family)	55748			RG293-B5	0.349716	6.24368	0.00121102	3.14985	AA448856	Hs.201776	Paternally expressed 3	5178
	RG86-B3	-0.352359	-6.02091	0.00146084	2.76409	AA682337	Hs.369921	Vav 2 oncogene	7410			RG100-G9	0.349562	5.54479	0.00246721	1.91556	T68169	Hs.350268	Interferon regulatory factor 2 binding protein 2	359948
	RG59-A11	-0.352217	-5.32681	0.00318183	1.51651	T91080	0	0	0			RG97-C12	0.349499	7.64903	0.000529306	4.61253	AA679422	Hs.2246	Carboxypeptidase N, polypeptide 1, 50kD	1369
	RG1-G11	-0.351246	-5.07618	0.00431949	1.05	R07296	Hs.496383	Sterol O-acyltransferase (acyl-Coenzyme A: cholesterol acyltransferase) 1	6646			RG269-C12	0.348778	5.37562	0.00299309	1.60642	AA962119	Hs.513667	Nucleolar protein 3 (apoptosis repressor with CARD domain)	8996
	RG81-C1	-0.350844	-6.34521	0.00108793	3.32325	N80834	0	0	0			RG21-A11	0.347461	5.84086	0.0025456	1.99115	AA281152	Hs.329502	Caspase 9, apoptosis-related cysteine protease	842
	RG267-A3	-0.350617	-7.43115	0.00039816	5.08253	AA876358	Hs.196437	MOB1, Mps One Binder kinase activator-like 1B (yeast)	55233			RG66-B11	0.346734	5.67079	0.002156	2.14325	N62965	Hs.524280	H2A histone family, member J	55766
	RG70-H7	-0.349341	-6.12166	0.00132108	2.93945	N32056	Hs.44227	Heparanase	10855			RG7-C12	0.34662	6.17701	0.00125452	3.03517	AA454657	Hs.204891	Interleukin 11 receptor, alpha	3590
	RG88-C5	-0.348205	-5.71094	0.0020552	2.21532	AA669526	Hs.108104	Ubiquitin-conjugating enzyme E2L 3	7332			RG149-D3	0.345412	9.11663	0.000102888	7.48248	AA620301	Hs.369123	Pleckstrin homology domain containing, family A (phosphoinositide binding specific) member 2	59339
	RG231-D8	-0.346736	-5.83794	0.00179504	2.44183	AA630157	Hs.494827	Sushi domain containing 1	64420			RG60-G7	0.344401	9.09448	0.000102888	7.45337	N52765	Hs.125116	Calcium channel, voltage-dependent, alpha 1I subunit	8911
	RG41-E10	-0.346494	-6.10534	0.0024464	2.12123	R32754	0	0	0			RG30-A2	0.343718	8.48277	0.00016616	6.62474	R51206	Hs.322852	Growth arrest-specific 2 like 1	10634
	RG248-E11	-0.346486	-4.97609	0.00480779	0.861517	H44448	Hs.30532	CGI-77 protein	51633			RG18-C3	0.342921	5.02893	0.0045297	0.961177	AA488645	Hs.107474	NGFI-A binding protein 1 (EGR1 binding protein 1)	4664
	RG274-F7	-0.346347	-6.70365	0.000763592	3.92319	AA913127	Hs.519884	Glucosaminyl (N-acetyl) transferase 2, I-branching enzyme	2651			RG242-D3	0.342043	6.00042	0.00148857	2.72825	AA417564	Hs.115277	Ubiquitously transcribed tetratricopeptide repeat gene, Y-linked	7404
	RG64-B6	-0.344691	-5.6782	0.00214015	2.15656	AA454725	Hs.443875	Decapping enzyme hDcp2	167227			RG219-G11	0.341593	6.55903	0.000875917	3.68342	AA902269	Hs.522663	FYVE, RhoGEF and PH domain containing 1 (faciogenital dysplasia)	2245
	RG44-G10	-0.342182	-4.95745	0.0049194	0.826269	R92032	0	0	0			RG259-F8	0.341588	6.83639	0.000652052	4.14053	AA629911	Hs.196054	Histone deacetylase 9	9734
	RG32-F3	-0.342017	-6.04403	0.00143015	2.80447	R11209	Hs.131459	Cytochrome P450, family 4, subfamily F, polypeptide 12	66002			RG170-C1	0.341178	6.77411	0.000709281	4.03887	AA449745	Hs.178538	Transcribed locus	0
	RG125-G7	-0.341894	-5.33146	0.00435201	1.1639	AA412212	0	0	0			RG217-F6	0.340708	6.44687	0.000973473	3.49534	AA491209	0	0	0
	RG300-H10	-0.340886	-6.23036	0.00121801	3.12699	AA903504	Hs.169348	Bloom syndrome	641			RG269-A1	0.339058	5.05642	0.00439486	1.01289	AA971641	Hs.503594	Angiomotin like 1	154810
	RG86-B2	-0.340847	-6.29076	0.00115684	3.23045	AA044059	Hs.519320	Voltage-dependent anion channel 1	7416			RG64-G10	0.337782	6.07994	0.00137832	2.86701	W74636	Hs.210582	Transcribed locus	0
	RG95-C11	-0.340005	-4.97209	0.00483465	0.853954	N50636	Hs.132858	RAP1, GTP-GDP dissociation stimulator 1	5910			RG100-A7	0.337154	6.3933	0.00124604	3.13443	H20814	Hs.485878	Transcribed locus	0
	RG9-E7	-0.339868	-5.36633	0.00422267	1.22177	R64600	Hs.520259	Oxysterol binding protein-like 3	26031			RG277-B10	0.337008	5.34699	0.00311558	1.55374	AA934444	Hs.279815	Cysteine sulfinic acid decarboxylase	51380
	RG82-G10	-0.339516	-6.91197	0.000597509	4.26312	AA457117	Hs.179735	Protein phosphatase 2a, catalytic subunit, zeta isoform	333926			RG306-B5	0.335749	7.04348	0.000545983	4.4744	AA460367	0	0	0
	RG17-B7	-0.33945	-5.69345	0.00210375	2.18394	AA278749	Hs.522309	Nuclear cap binding protein subunit 1, 80kDa	4686			RG224-E1	0.335291	5.25629	0.0034534	1.38607	AA629264	Hs.487479	Pleckstrin homology, Sec7 and coiled-coil domains 3	9265
	RG294-F6	-0.338861	-5.98175	0.00151831	2.69552	AA953139	Hs.87889	Dicer1, Dcr-1 homolog (Drosophila)	23405			RG45-E11	0.334169	7.64124	0.000327387	5.40301	R98074	0	0	0
	RG86-G3	-0.337839	-7.1425	0.000605517	4.2911	AA670429	0	0	0			RG196-D4	0.334109	6.74511	0.000732263	3.99134	N26621	Hs.466662	Similar to protein of fungal metazoan origin like (11.1 kD) (2C514)	440574
	RG245-E5	-0.337284	-7.24222	0.000448661	4.78889	N75806	Hs.145605	Mitogen-activated protein kinase kinase kinase 2	10746			RG18-F2	0.332245	5.9824	0.00151831	2.69666	AA458807	Hs.410455	Unc-119 homolog (C. elegans)	9094
	RG62-G12	-0.337258	-5.45577	0.00272006	1.75337	AA431571	Hs.432419	Similar to ENSANGP00000004103	391426			RG64-C8	0.331684	9.13127	0.000102888	7.50168	N46828	Hs.515415	Inositol 1,4,5-trisphosphate 3-kinase C	80271
	RG148-E3	-0.336025	-5.2318	0.00357052	1.34062	AA609511	Hs.501423	Bruno-like 5, RNA binding protein (Drosophila)	60680			RG27-G8	0.331117	8.0638	0.000238697	6.02867	H52535	Hs.348350	Dehydrogenase/reductase (SDR family) member 1	115817
	RG2-B9	-0.335081	-5.00887	0.00465127	0.923377	R82300	Hs.159118	Adenosylmethionine decarboxylase 1	262			RG291-D4	0.33076	4.97929	0.00479538	0.867548	T71359	0	0	0
	RG203-C5	-0.334261	-4.95122	0.00494767	0.814495	AA678009	Hs.27693	Peptidylprolyl isomerase (cyclophilin)-like 1	51645			RG200-D8	0.330506	6.73326	0.000734938	3.9719	N70818	Hs.131903	Hypothetical protein MGC43690	253769
	RG256-G11	-0.331868	-7.88695	0.000274011	5.76986	AA045175	Hs.523702	Membrane-spanning 4-domains, subfamily A, member 6A	64231			RG309-A5	0.330503	5.28399	0.00333253	1.43739	AA284178	0	0	0
	RG25-H5	-0.331006	-7.21243	0.000457744	4.74211	AA486556	Hs.54457	CD81 antigen (target of antiproliferative antibody 1)	975			RG59-A6	0.330165	6.52421	0.00169795	2.71188	AA454681	Hs.282998	RNA binding motif protein 9	23543
	RG99-D9	-0.329074	-5.70874	0.00206015	2.21138	AA485867	Hs.67726	Macrophage receptor with collagenous structure	8685			RG211-C4	0.329534	6.6061	0.000830669	3.7618	AA630221	Hs.42217	T-cell immunomodulatory protein	81533
	RG251-E11	-0.327517	-6.18095	0.00125452	3.04197	AA778061	Hs.98960	Transcribed locus	0			RG8-G5	0.329129	5.24227	0.00351308	1.36006	N73827	Hs.160976	SA hypertension-associated homolog (rat)	6296
	RG234-C9	-0.327509	-6.07039	0.00138746	2.8504	W81079	Hs.371902	Syntrophin, beta 1 (dystrophin-associated protein A1, 59kDa, basic component 1)	6641			RG232-G7	0.327584	5.49038	0.00261052	1.81656	AA666418	Hs.9728	Armadillo repeat containing, X-linked 1	51309
	RG251-D5	-0.327255	-8.22139	0.000205938	6.25566	AA778432	Hs.203961	Similar to RP2 protein, testosterone-regulated - ricefield mouse (Mus caroli)	390916			RG211-A4	0.326598	7.72176	0.000306682	5.52417	R53929	Hs.188614	Pleckstrin homology domain containing, family A member 5	54477
	RG229-H10	-0.326539	-5.53724	0.00248163	1.90184	R38418	Hs.511386	Rabconnectin-3	23312			RG305-C9	0.325649	6.36237	0.00107551	3.3524	N31491	Hs.436505	GRIP and coiled-coil domain containing 2	9648
	RG288-G1	-0.32594	-6.25855	0.00119364	3.17535	AI005572	0	0	0			RG167-H4	0.324788	5.91558	0.00237747	2.10919	AA456325	Hs.272168	Tumor differentially expressed 1	10955
	RG183-G11	-0.325574	-5.64722	0.00221646	2.10082	R12708	Hs.185692	Chemokine binding protein 2	1238			RG27-E1	0.323727	5.65294	0.00310401	1.6905	AA487191	Hs.484738	Myosin regulatory light chain interacting protein	29116
	RG59-A10	-0.325258	-5.29344	0.0032857	1.45487	AA459853	Hs.23198	Chromosome 1 open reading frame 31	388753			RG251-H11	0.322976	6.14369	0.00129027	2.97761	AI003625	Hs.99913	Adrenergic, beta-1-, receptor	153
	RG152-D1	-0.324167	-5.15529	0.00390631	1.19813	N54321	Hs.36959	Testis expressed sequence 27	60685			RG18-B1	0.322696	5.88589	0.00169815	2.52675	N68327	Hs.30385	Myeloid/lymphoid or mixed-lineage leukemia (trithorax homolog, Drosophila); translocated to, 10	8028
	RG309-E12	-0.323857	-5.32967	0.00318183	1.52179	AA280373	Hs.171011	Rho GTPase activating protein 15	55843			RG76-C7	0.322136	5.36851	0.00301932	1.59336	AA454827	Hs.517937	ALS2 C-terminal like	259173
	RG4-C1	-0.323849	-6.06501	0.00139486	2.84103	H82442	Hs.180919	Inhibitor of DNA binding 2, dominant negative helix-loop-helix protein	3398			RG307-E11	0.321973	6.98054	0.000576587	4.37361	AA410516	Hs.489190	Solute carrier family 25, member 13 (citrin)	10165
	RG217-A1	-0.323724	-5.13897	0.00398994	1.16763	AA213668	Hs.446146	Caspase recruitment domain family, member 8	22900			RG30-F5	0.320919	5.21064	0.00368186	1.30128	W81563	Hs.438953	Sarcoglycan, beta (43kDa dystrophin-associated glycoprotein)	6443
	RG309-A3	-0.323285	-5.57318	0.0023882	1.96704	AA287682	0	0	0			RG250-H1	0.319735	5.41856	0.00283172	1.68527	W80761	Hs.435413	Metastasis associated gene family, member 3	57504
	RG82-F10	-0.322079	-5.2816	0.00334356	1.43296	AA485422	Hs.506182	CDNA FLJ14942 fis, A-PLACE1011185	0			RG206-D7	0.318995	5.72775	0.00202618	2.24544	AA704460	Hs.430742	PFTAIRE protein kinase 1	5218
	RG88-F1	-0.321996	-5.37521	0.00299309	1.60567	AA406020	Hs.458485	Interferon, alpha-inducible protein (clone IFI-15K)	9636			RG148-D5	0.318424	5.71544	0.00204498	2.22338	AA458578	Hs.185677	Neural precursor cell expressed, developmentally down-regulated 4-like	23327
	RG60-F3	-0.321591	-9.44546	8.054e-05	7.90747	AA459657	Hs.518417	Syntaxin 6	10228			RG203-C1	0.31796	5.61998	0.00228092	2.05169	AA677823	Hs.128279	L(3)mbt-like 4 (Drosophila)	91133
	RG266-E6	-0.32072	-5.46557	0.00268183	1.77128	AA872688	Hs.509707	Hypothetical protein FLJ33387	161145			RG79-B9	0.316557	4.99777	0.00469348	0.902449	N69049	0	0	0
	RG91-E9	-0.320662	-5.03824	0.00448986	0.978691	AA134814	0	0	0			RG224-C9	0.316204	5.67393	0.00214716	2.14888	AA634443	Hs.230188	Zinc finger protein 471	57573
	RG60-C11	-0.320445	-5.06658	0.00435201	1.03197	R26404	0	0	0			RG121-G12	0.315847	5.87382	0.00304548	1.78321	AA428140	Hs.20529	Hypothetical protein LOC127262	127262
	RG298-F5	-0.320058	-8.19136	0.000211198	6.21267	AI361112	Hs.154057	Matrix metalloproteinase 19	4327			RG50-H4	0.315236	6.6168	0.000818718	3.77958	H90161	Hs.269128	Salt-inducible serine/threonine kinase 2	23235
	RG44-E9	-0.319275	-5.08289	0.00429028	1.06259	N70354	0	0	0			RG32-H5	0.314127	5.48496	0.00262627	1.80667	N55113	Hs.406758	3-hydroxyisobutyrate dehydrogenase	11112
	RG255-D2	-0.318687	-6.57191	0.000867311	3.7049	AA779356	Hs.24286	Transcribed locus	0			RG268-D9	0.313578	5.40106	0.00289607	1.65316	AA954669	0	0	0
	RG32-G2	-0.317979	-8.51819	0.00016476	6.67404	T83997	Hs.485910	Arginyl-tRNA synthetase-like	57038			RG42-B2	0.31256	5.33447	0.00316193	1.53066	R53616	Hs.530166	Transcribed locus, weakly similar to XP_498467.1 hypothetical gene supported by NM_194304 [Homo sapiens]	0
	RG165-F3	-0.316353	-7.00007	0.00056226	4.40494	AA418418	0	0	0			RG121-E9	0.310971	5.79919	0.00186099	2.37297	AA044565	Hs.524357	Hypothetical gene supported by BC047417	400027
	RG130-F3	-0.31548	-7.54936	0.000361039	5.26363	W46341	Hs.530936	Chromodomain helicase DNA binding protein 9	80205			RG271-D2	0.309116	6.17777	0.00125452	3.03647	AA906222	Hs.512257	Hypothetical gene supported by BC034777	440078
	RG60-D12	-0.314786	-9.75988	6.505e-05	8.30163	AA457140	Hs.386989	DKFZP566O084 protein	25979			RG261-D3	0.30854	6.21116	0.0012336	3.09399	AA826237	Hs.3426	Era G-protein-like 1 (E. coli)	26284
	RG32-D6	-0.314418	-5.8506	0.00177096	2.46428	W67309	Hs.279582	SAR1a gene homolog 2 (S. cerevisiae)	51128			RG86-A2	0.308419	5.75878	0.00194623	2.30092	AA626012	Hs.388024	Zinc finger protein 76 (expressed in testis)	7629
	RG178-B4	-0.313746	-6.46656	0.000953454	3.52849	AA844141	Hs.181128	ELK1, member of ETS oncogene family	2002			RG250-D6	0.307138	5.86596	0.00174113	2.4915	N63161	0	0	0
	RG79-B11	-0.312736	-4.99387	0.00470866	0.895076	N36794	Hs.131295	Tripartite motif-containing 67	440730			RG294-C7	0.307035	6.26697	0.00118204	3.18977	AA419460	Hs.269128	Salt-inducible serine/threonine kinase 2	23235
	RG31-A3	-0.311989	-6.90693	0.00124887	3.22835	H95655	Hs.369736	Caspase 8, apoptosis-related cysteine protease	841			RG18-D3	0.30672	5.80851	0.00185175	2.38955	H56595	Hs.25348	Vesicle-associated membrane protein 2 (synaptobrevin 2)	6844
	RG185-H8	-0.310353	-5.12792	0.00405249	1.14697	N53480	Hs.498418	Similar to Zinc finger protein 492	388760			RG31-G2	0.306467	5.21598	0.00366234	1.31122	R62781	Hs.293917	Poliovirus receptor-related 3	25945
	RG32-E1	-0.31035	-6.80856	0.0013341	3.09768	AA027950	Hs.532593	Gap junction protein, alpha 7, 45kDa (connexin 45)	10052			RG99-G5	0.306105	5.55224	0.0024464	1.92908	H16743	Hs.199343	Protocadherin alpha 6	56142
	RG297-H5	-0.310314	-5.35644	0.00307641	1.57114	AI222722	Hs.437083	Tumor suppressor candidate 4	10641			RG68-E10	0.305995	6.212	0.00179504	2.56916	AA011176	Hs.99913	Adrenergic, beta-1-, receptor	153
	RG249-E4	-0.309618	-5.85932	0.00175269	2.47974	H81067	Hs.403937	Transcribed locus	0			RG224-D2	0.305839	5.73083	0.00283172	1.81576	AA634482	0	0	0
	RG87-E2	-0.309508	-6.39978	0.00102454	3.41581	AA496360	Hs.155342	Protein kinase C, delta	5580			RG19-H8	0.305768	5.71219	0.00205377	2.21757	AA402447	Hs.390428	Mitogen-activated protein kinase kinase kinase 4	4216
	RG32-E2	-0.309269	-7.74268	0.000301067	5.55548	W81526	Hs.113882	Gamma-aminobutyric acid (GABA) A receptor, delta	2563			RG224-E7	0.304509	5.32702	0.00318183	1.51691	AA625789	Hs.410092	KIAA0652 gene product	9776
	RG94-F10	-0.308941	-5.6666	0.00216593	2.13571	AA426053	Hs.143261	Calpain 3, (p94)	825			RG295-B3	0.304216	5.08237	0.00429028	1.06161	AA872125	Hs.421621	Cytochrome c oxidase subunit VIIa polypeptide 1 (muscle)	1346
	RG76-B9	-0.308708	-5.8541	0.00176372	2.47049	N72259	Hs.294603	Cornichon homolog (Drosophila)	10175			RG282-C1	0.302933	5.67658	0.00214015	2.15364	AI004484	Hs.509718	Zinc finger protein 318	24149
	RG224-H11	-0.306927	-5.66998	0.002156	2.14177	AA626710	Hs.3280	Caspase 6, apoptosis-related cysteine protease	839			RG286-H3	0.302486	5.17965	0.00380877	1.24356	AI015688	Hs.233389	Carboxypeptidase, vitellogenic-like	54504
	RG67-H7	-0.3069	-6.05836	0.00254806	2.05331	AA099034	Hs.35086	Ubiquitin specific protease 1	7398			RG24-G12	0.301296	5.21759	0.0036587	1.31421	AA460265	Hs.43697	Ets variant gene 5 (ets-related molecule)	2119
	RG24-E6	-0.306751	-4.95516	0.00492422	0.821943	AA451686	Hs.430646	Cyclin C	892			RG8-H7	0.301216	5.25994	0.0046908	1.04469	AA464139	Hs.546262	Isocitrate dehydrogenase 3 (NAD+) alpha	3419
	RG17-E11	-0.30557	-5.70078	0.00208353	2.19711	AA490920	Hs.126714	MHC class II transactivator	4261			RG34-C4	0.300689	5.25023	0.00347865	1.37483	R98055	Hs.170310	Cat eye syndrome chromosome region, candidate 1	51816
	RG94-A5	-0.304742	-6.40105	0.00102454	3.41796	AA676805	Hs.336994	Metastasis suppressor 1	9788			RG237-A12	0.300193	5.52183	0.00252403	1.87383	AA705326	Hs.20274	Solute carrier family 41, member 1	254428
	RG208-E5	-0.304493	-4.99423	0.00470866	0.895765	AA481403	Hs.298735	Formin binding protein 3	55660			RG64-A1	0.299801	5.92571	0.00162102	2.59702	AA464569	Hs.497941	Gamma tubulin ring complex protein (76p gene)	27229
	RG73-A12	-0.304432	-6.17025	0.0012629	3.0235	AA058709	Hs.445466	Formyl peptide receptor-like 2	2359			RG292-D12	0.299005	5.37664	0.00299309	1.6083	H71474	0	0	0
	RG239-H4	-0.304332	-5.11019	0.00416861	1.11377	R17682	Hs.292925	KIAA1212	55704			RG231-G9	0.298933	6.56337	0.000872093	3.69065	AA663951	Hs.492618	Exostoses (multiple) 1	2131
	RG266-B8	-0.303147	-5.10443	0.00418917	1.10298	AA922703	Hs.128757	Hypothetical protein MGC72075	340277			RG261-C3	0.29883	5.62846	0.00226289	2.067	AA878762	Hs.471779	Leucine rich repeat (in FLII) interacting protein 1	9208
	RG82-E10	-0.302575	-6.77782	0.00110727	3.41015	AA157017	0	0	0			RG168-B4	0.297808	5.98335	0.00151831	2.69832	AA456062	Hs.181444	Transmembrane protein 9	252839
	RG5-F2	-0.300676	-6.19619	0.00124798	3.06823	AA034215	Hs.477273	Zinc finger protein 593	51042			RG294-D10	0.296295	5.74945	0.00196648	2.28425	N50651	Hs.127610	Hypothetical protein MGC5139	84747
	RG17-E7	-0.29887	-5.90653	0.0023882	2.09494	AA599158	Hs.497788	Glutamyl-prolyl-tRNA synthetase	2058			RG167-D7	0.295723	5.50818	0.00363391	1.45528	AA456018	Hs.486434	Ubiquitin specific protease 30	84749
	RG104-E1	-0.298761	-5.07501	0.00431949	1.0478	H29535	0	0	0			RG201-H12	0.295061	5.90815	0.00164962	2.56606	W80724	Hs.462971	Per1-like domain containing 1	93210
	RG187-C10	-0.298545	-5.06532	0.00435201	1.02962	R33858	0	0	0			RG8-F9	0.293727	7.24305	0.000448661	4.7902	R37743	Hs.503666	G patch domain and KOW motifs	27238
	RG22-G1	-0.298329	-5.22818	0.0048278	0.991503	AA446028	Hs.530077	Paraoxonase 2	5445			RG147-H5	0.293403	6.51627	0.000906867	3.61193	T97723	0	0	0
	RG234-A1	-0.297194	-5.62841	0.00226289	2.06691	R81177	Hs.200770	Src family associated phosphoprotein 2	8935			RG53-E9	0.292831	5.27578	0.00337227	1.42219	R32840	Hs.542146	Transcribed locus	0
	RG32-C6	-0.296881	-6.16569	0.0012629	3.01563	N54932	Hs.439548	Hypothetical protein FLJ22875	84191			RG103-H7	0.292611	5.73082	0.00283172	1.81573	H08194	0	0	0
	RG250-D3	-0.296335	-5.55863	0.00242919	1.94067	N52185	Hs.534185	Chromosome 9 open reading frame 46	55848			RG203-A6	0.291734	5.65882	0.00219009	2.1217	AA706858	Hs.470412	RNA binding motif, single stranded interacting protein 1	5937
	RG202-B12	-0.293457	-5.53706	0.00248163	1.90152	W86908	Hs.162143	Hypothetical protein FLJ32115	121506			RG274-E7	0.291494	5.61539	0.00228676	2.0434	AA909950	Hs.444403	Protein phosphatase 1, regulatory (inhibitor) subunit 12B	4660
	RG201-G5	-0.291795	-6.24433	0.00121102	3.15097	AA733195	Hs.19385	Abhydrolase domain containing 5	51099			RG229-F1	0.290783	5.10598	0.00418462	1.10589	R43650	Hs.353013	Chromosome 20 open reading frame 11	54994
	RG27-C1	-0.291032	-6.38208	0.00124887	3.11647	T96855	Hs.224012	Jagged 1 (Alagille syndrome)	182			RG259-E7	0.290761	6.72657	0.000737301	3.9609	AA775279	Hs.491172	Neurobeachin	26960
	RG26-H2	-0.289258	-5.44083	0.00277078	1.72605	AA156940	Hs.443831	Programmed cell death 5	9141			RG36-D8	0.290223	7.49436	0.00037907	5.17961	T83722	Hs.408577	KIAA0974	317662
	RG227-D5	-0.287278	-5.31996	0.00440167	1.14479	AA694500	Hs.353208	Hypothetical protein MGC33414	257101			RG240-C7	0.288736	7.24054	0.000448661	4.78627	AA668310	Hs.515748	Hypothetical protein MGC46719	128077
	RG289-E2	-0.286061	-6.08094	0.00137832	2.86876	AI026121	Hs.411433	Fanconi anemia, complementation group L	55120			RG47-D12	0.288723	5.9876	0.00151121	2.70578	H69695	0	0	0
	RG101-B12	-0.283385	-5.30527	0.00324677	1.47674	T51290	0	0	0			RG218-H3	0.288048	4.99488	0.00470856	0.896983	AA699770	Hs.285976	LAG1 longevity assurance homolog 2 (S. cerevisiae)	29956
	RG215-D10	-0.282084	-5.25977	0.0034428	1.39253	AA489023	0	0	0			RG307-F5	0.287837	5.48406	0.0037228	1.41578	AA410211	Hs.187635	Chromosome 20 open reading frame 19	55857
	RG104-D5	-0.281786	-5.31482	0.00321225	1.49439	R42668	Hs.469944	Pleckstrin homology domain containing, family B (evectins) member 2	55041			RG189-G5	0.287186	6.566	0.000870809	3.69504	H18306	Hs.194684	Bassoon (presynaptic cytomatrix protein)	8927
	RG86-A10	-0.28107	-5.03439	0.00450503	0.971446	H86518	Hs.308	Arrestin 3, retinal (X-arrestin)	407			RG54-A4	0.285617	4.94611	0.00498035	0.804825	R44020	Hs.525266	Forkhead box G1B	2290
	RG40-B10	-0.280622	-5.34013	0.0031445	1.54108	R16557	0	0	0			RG203-F5	0.285175	5.79949	0.00186099	2.3735	AA699359	0	0	0
	RG235-G4	-0.279227	-5.76378	0.00193511	2.30984	AA702803	Hs.283532	Uncharacterized bone marrow protein BM039	55839			RG188-G1	0.284923	5.4841	0.00262627	1.8051	R52038	Hs.235368	Collagen, type V, alpha 3	50509
	RG271-E5	-0.278967	-4.94471	0.00498574	0.802167	AA937212	Hs.136398	Zinc finger, CCHC domain containing 6	79670			RG107-D4	0.284659	5.92256	0.00289378	1.85505	AA463504	Hs.150580	Putative translation initiation factor	10209
	RG16-H10	-0.277919	-5.25066	0.00347865	1.37563	AA598815	Hs.485246	Proteasome (prosome, macropain) subunit, alpha type, 5	5686			RG259-A3	0.284504	5.06051	0.00437741	1.02058	AA774082	Hs.403171	EF-hand domain (C-terminal) containing 1	114327
	RG26-B11	-0.276784	-5.51519	0.0025456	1.86174	AA469965	Hs.470627	Lymphocyte-specific protein tyrosine kinase	3932			RG175-B10	0.283639	5.06381	0.00435887	1.02678	AA256459	Hs.463382	Speckle-type POZ protein	8405
	RG297-G12	-0.27644	-5.37148	0.00301014	1.59882	AI344474	Hs.83731	CD33 antigen (gp67)	945			RG268-E2	0.283636	6.65149	0.000806815	3.83706	AA975103	Hs.497598	Solute carrier family 25, member 29	123096
	RG119-A6	-0.27494	-6.38359	0.00104513	3.3884	AA115400	Hs.197644	Headcase homolog (Drosophila)	51696			RG54-E10	0.28293	5.23183	0.00480779	0.997629	AA002126	Hs.127799	Baculoviral IAP repeat-containing 3	330
	RG187-A7	-0.273004	-5.45195	0.00273413	1.7464	R26206	Hs.387336	KIAA0701 protein	23074			RG259-E9	0.280366	5.19704	0.00373938	1.27597	AA775388	Hs.523772	Torsin family 3, member A	64222
	RG178-F8	-0.272246	-6.66433	0.000801397	3.8583	AA856739	Hs.309288	CUG triplet repeat, RNA binding protein 2	10659			RG36-F6	0.278546	5.91272	0.00164449	2.57413	R78527	0	0	0
	RG196-G5	-0.27215	-5.08675	0.00426967	1.06984	N34764	Hs.485606	Hypothetical protein MGC54289	128338			RG44-H9	0.27783	5.87058	0.00247384	2.0382	N68868	Hs.151193	Hypothetical protein MGC22773	127255
	RG146-D10	-0.271867	-6.19535	0.00124798	3.06679	T98156	Hs.185674	Zinc finger protein 331	55422			RG20-C2	0.277702	5.24996	0.00347865	1.37433	AA447394	Hs.75890	Membrane-bound transcription factor protease, site 1	8720
	RG25-F8	-0.269416	-6.35135	0.00108628	3.33369	AA486766	Hs.516155	Capping protein (actin filament), gelsolin-like	822			RG269-F4	0.277664	6.48503	0.000940268	3.55954	AI002588	Hs.477070	Casein kinase 1, delta	1453
	RG47-E2	-0.269396	-7.34635	0.000429104	4.95137	W92258	Hs.435080	Family with sequence similarity 43, member A	131583			RG213-A9	0.276024	6.19644	0.00227266	2.25198	AA258057	0	0	0
	RG29-F9	-0.269056	-5.32044	0.00319698	1.50476	R35903	0	0	0			RG35-G1	0.275029	5.677	0.00214015	2.1544	T86714	0	0	0
	RG5-A2	-0.268774	-5.11145	0.004163	1.11614	AA482489	Hs.469521	Interleukin 18 receptor 1	8809			RG76-A8	0.274494	4.95609	0.00492411	0.823701	AA464965	Hs.522662	Hypothetical protein DT1P1A10	90121
	RG87-B9	-0.266599	-5.87623	0.00171247	2.50967	R63647	Hs.368587	Prolactin receptor	5618			RG19-C5	0.273729	5.80429	0.00185644	2.38204	AA432063	Hs.474783	Thiosulfate sulfurtransferase (rhodanese)	7263
	RG198-A7	-0.263366	-5.08654	0.00426967	1.06944	N49574	Hs.494321	ATP/GTP binding protein 1	23287			RG51-B3	0.273655	5.72516	0.00202853	2.2408	N54914	Hs.255973	CREBBP/EP300 inhibitor 1	23741
	RG176-F6	-0.261544	-5.65262	0.00219813	2.11054	AA877082	Hs.362324	Zinc finger protein 345	25850			RG131-F4	0.273634	6.87076	0.000623599	4.19637	W84528	Hs.58679	Solute carrier family 7, (neutral amino acid transporter, y+ system) member 10	56301
	RG81-C2	-0.26136	-5.03338	0.00450926	0.969542	AA131681	Hs.266728	Hypothetical protein FLJ13639	79758			RG210-F8	0.272601	5.04176	0.00446875	0.985317	AA775828	Hs.489873	Pogo transposable element with ZNF domain	23126
	RG234-E7	-0.259969	-5.13472	0.00401358	1.15967	AA055449	Hs.63187	CDNA FLJ41910 fis, clone PEBLM2007834	0			RG182-E3	0.27245	5.32413	0.00318858	1.51158	AA463445	Hs.185677	Neural precursor cell expressed, developmentally down-regulated 4-like	23327
	RG109-F5	-0.259186	-5.27423	0.00337687	1.41932	W72693	Hs.248746	Heterogeneous nuclear ribonucleoprotein A/B	3182			RG70-D9	0.272088	5.65757	0.00219173	2.11945	W61236	Hs.386476	CDNA FLJ14188 fis, clone NT2RP2005980	0
	RG104-E5	-0.258953	-5.27381	0.00337687	1.41854	R43352	0	0	0			RG18-A2	0.272034	5.08481	0.00427927	1.06619	T62547	Hs.487062	Insulin-like growth factor 2 receptor	3482
	RG82-A9	-0.257975	-5.40555	0.00479538	1.07416	W37338	Hs.32804	Hypothetical LOC389440	389440			RG119-C3	0.271758	5.67772	0.00214015	2.1557	AA401341	Hs.7765	Chromosome 16 open reading frame 5	29965
	RG135-G3	-0.256174	-5.14521	0.00395584	1.17929	AA180163	Hs.371698	RAE1 RNA export 1 homolog (S. pombe)	8480			RG242-C4	0.270857	6.20015	0.00124604	3.07505	AA521425	Hs.151220	Palladin	23022
	RG309-G5	-0.255268	-5.78004	0.00227115	2.12519	AA620948	Hs.486466	L(3)mbt-like 3 (Drosophila)	84456			RG318-C11	0.270719	5.21174	0.00491604	0.963926	N59653	Hs.519313	ALL1 fused gene from 5q31	27125
	RG89-F3	-0.255047	-5.31867	0.00320197	1.5015	AA042990	Hs.269109	Sema domain, immunoglobulin domain (Ig), short basic domain, secreted, (semaphorin) 3C	10512			RG289-H7	0.2689	4.94312	0.00498574	0.799164	AI022649	Hs.31409	Hypothetical protein LOC120376	120376
	RG182-D12	-0.254951	-7.03235	0.000885329	3.77283	AA520979	Hs.498160	Transmembrane 7 superfamily member 1 (upregulated in kidney)	7107			RG117-A9	0.268594	6.16949	0.0012629	3.02218	N94366	Hs.55041	Mitochondrial ribosomal protein L2	51069
	RG214-H7	-0.254158	-5.54257	0.00247381	1.91153	AA490825	0	0	0			RG59-F9	0.268047	6.20096	0.00124604	3.07644	AA443116	Hs.193118	Retinoic acid induced 17	57178
	RG128-A8	-0.253691	-5.30263	0.00382568	1.30118	N62638	Hs.292925	KIAA1212	55704			RG150-D2	0.265751	4.98401	0.0047649	0.876476	R06860	0	0	0
	RG23-C8	-0.252856	-5.01926	0.00457796	0.942954	AA448396	Hs.509585	Transcribed locus, strongly similar to NP_002148.1 heat shock 10kDa protein 1 (chaperonin 10) [Homo sapiens]	0			RG256-A12	0.265333	5.70641	0.00206564	2.20719	AA705229	Hs.280951	Hypothetical protein FLJ12270	79726
	RG29-G11	-0.252737	-6.21893	0.00122888	3.10736	R33477	Hs.459630	RAB40C, member RAS oncogene family	57799			RG73-G8	0.265241	5.32799	0.00318183	1.5187	W04713	Hs.520245	Transcription factor RAM2	55536
	RG289-B9	-0.2506	-5.59183	0.00235119	2.00082	AI025488	Hs.293593	Rho GTPase activating protein 26	23092			RG265-C7	0.26494	5.12125	0.00468282	0.97972	AA884197	Hs.5215	Hypothetical LOC400843	400843
	RG212-B11	-0.249062	-5.16343	0.00387175	1.21332	AA236015	Hs.532799	BRCA1 interacting protein C-terminal helicase 1	83990			RG218-C7	0.264614	5.80929	0.00185175	2.39093	AA521358	Hs.25669	Nuclear receptor coactivator 5	57727
	RG146-D9	-0.24739	-5.47429	0.00266098	1.78721	R81831	Hs.155040	Zinc finger protein 217	7764			RG52-D5	0.26447	5.65631	0.00219292	2.11719	H77707	Hs.416735	KIAA1155 protein	57218
	RG27-A2	-0.246441	-5.30484	0.00324677	1.47594	T67884	Hs.76716	Inter-alpha (globulin) inhibitor H3	3699			RG5-F6	0.264434	4.96914	0.00485288	0.848372	H46554	Hs.124503	Transcription factor 8 (represses interleukin 2 expression)	6935
	RG95-G5	-0.245263	-5.03033	0.0045297	0.963807	N62394	Hs.333303	Gap junction protein, beta 1, 32kDa (connexin 32, Charcot-Marie-Tooth neuropathy, X-linked)	2705			RG100-D3	0.264324	5.09647	0.00422267	1.08806	H07934	0	0	0
	RG124-F2	-0.245123	-5.06985	0.00435201	1.03812	H87175	0	0	0			RG37-A11	0.263843	4.96363	0.00488587	0.837961	R08153	0	0	0
	RG26-F8	-0.244683	-5.50529	0.00256697	1.84372	AA192419	Hs.488143	Biliverdin reductase A	644			RG8-G3	0.263023	5.20068	0.0037228	1.28276	H24688	Hs.236030	SWI/SNF related, matrix associated, actin dependent regulator of chromatin, subfamily c, member 2	6601
	RG86-C4	-0.243019	-5.41797	0.00283172	1.68418	AA150416	Hs.256278	Tumor necrosis factor receptor superfamily, member 1B	7133			RG231-G7	0.261659	5.18169	0.00380247	1.24737	AA663944	0	0	0
	RG40-A12	-0.240393	-4.99756	0.00469348	0.902052	N68173	0	0	0			RG162-D4	0.261291	5.85386	0.00176372	2.47006	R49650	Hs.182859	Fas apoptotic inhibitory molecule 2	23017
	RG35-G6	-0.240144	-5.54902	0.00245161	1.92323	N69298	Hs.14780	Transcribed locus	0			RG39-D2	0.261165	5.7397	0.00199179	2.26681	R08117	Hs.131489	Par-3 partitioning defective 3 homolog (C. elegans)	56288
	RG40-F10	-0.239388	-5.7531	0.00195674	2.29077	R78550	0	0	0			RG136-F11	0.260597	5.05075	0.00442371	1.00224	H97508	Hs.511837	Tau tubulin kinase 2	146057
	RG90-E11	-0.23918	-6.33269	0.00110602	3.30196	W93370	0	0	0			RG209-E12	0.260347	5.62276	0.00227615	2.0567	AA431772	Hs.503297	Hypothetical protein PP1665	81544
	RG101-C9	-0.236468	-5.32792	0.00318183	1.51857	T52325	Hs.533391	Testis derived transcript (3 LIM domains)	26136			RG265-E3	0.256709	5.21371	0.00366893	1.30699	AA865910	Hs.519978	Homo sapiens, clone IMAGE:5575764, mRNA	0
	RG102-D11	-0.23292	-5.17075	0.00384365	1.22697	R43665	Hs.12257	Transcribed locus	0			RG4-D11	0.256216	7.30518	0.00043733	4.88733	H20759	Hs.224008	Fasciculation and elongation protein zeta 1 (zygin I)	9638
	RG101-D10	-0.23134	-6.02024	0.00146084	2.76291	T54342	0	0	0			RG268-F12	0.256019	5.00786	0.00465569	0.921478	AA961088	Hs.163936	CDNA FLJ42928 fis, clone BRSSN2007076	0
	RG207-A8	-0.231033	-5.32507	0.00318685	1.51331	AA707086	Hs.7962	Hypothetical protein FLJ30525	113802			RG296-B7	0.254652	5.04645	0.00444668	0.994149	AI015138	Hs.105407	Ectodysplasin A	1896
	RG239-H5	-0.230484	-5.41428	0.00284751	1.67741	R39915	Hs.407580	Plakophilin 4	8502			RG45-G8	0.253661	5.68373	0.00212894	2.1665	R98957	Hs.242635	RAD50 homolog (S. cerevisiae)	10111
	RG101-D9	-0.230221	-5.83562	0.00179504	2.43772	T71360	Hs.9701	Growth arrest and DNA-damage-inducible, gamma	10912			RG30-B10	0.253553	4.94585	0.00498035	0.804329	R93715	Hs.432862	Membrane-associated RING-CH protein VI	10299
	RG92-E5	-0.229446	-5.39114	0.00293871	1.63495	N63567	Hs.444422	Pyruvate dehydrogenase kinase, isoenzyme 3	5165			RG204-G9	0.253059	5.32202	0.00319698	1.50768	AA701924	Hs.544528	Transcribed locus	0
	RG65-G11	-0.226935	-5.47546	0.00449477	1.18217	AA155668	Hs.465709	Regulatory factor X, 2 (influences HLA class II expression)	5990			RG54-D12	0.251818	5.43322	0.00279431	1.71211	W49563	Hs.472101	Phospholipase C, beta 4	5332
	RG47-E1	-0.224231	-4.95281	0.00493724	0.817498	H95342	Hs.546611	Similar to hypothetical protein	392943			RG140-E7	0.251739	6.52958	0.000894873	3.63421	H99035	Hs.483561	Putative nuclear protein ORF1-FL49	84418
	RG289-H5	-0.222411	-5.71799	0.00203875	2.22797	AI022625	Hs.131810	Hypothetical protein FLJ35976	284618			RG234-G3	0.249237	5.30423	0.00324677	1.47482	AA775503	Hs.436521	Chromosome 6 open reading frame 134	79969
	RG49-E1	-0.220681	-4.94429	0.00498574	0.80138	N70280	Hs.204619	Hypothetical protein FLJ37953	129450			RG294-A5	0.249022	5.08801	0.00426652	1.07221	AA504801	Hs.246112	Activating signal cointegrator 1 complex subunit 3-like 1	23020
	RG271-G4	-0.219966	-5.05631	0.00439486	1.01267	AA902805	0	0	0			RG55-A8	0.248522	5.20348	0.00371918	1.28796	T71782	Hs.444959	Acyl-Coenzyme A oxidase 2, branched chain	8309
	RG239-C9	-0.214635	-5.97051	0.00154597	2.67581	AA779418	Hs.527199	Leucyl/cystinyl aminopeptidase	4012			RG89-G12	0.248014	5.26779	0.00339981	1.40738	AA421300	Hs.522684	Zinc finger protein 261	9203
	RG32-C1	-0.214328	-5.88778	0.00169795	2.5301	H61530	Hs.202023	RNA binding motif protein 22	55696			RG225-A2	0.247293	5.45078	0.00273413	1.74426	AA626716	0	0	0
	RG60-C4	-0.21417	-5.50525	0.00256697	1.84365	AA456622	Hs.128067	Wiskott-Aldrich syndrome protein interacting protein	7456			RG89-H5	0.247107	6.09644	0.00136084	2.8957	AA402863	Hs.432842	Ral GEF with PH domain and SH3 binding motif 1	9649
	RG17-D10	-0.208976	-6.46988	0.000953454	3.53407	H09997	0	0	0			RG164-A7	0.245307	5.26215	0.00343148	1.39693	AA436571	Hs.191482	FP6778	0
	RG220-C9	-0.207795	-6.14543	0.00129027	2.98061	AA969504	Hs.856	Interferon, gamma	3458			RG56-H12	0.244878	5.53444	0.00248671	1.89676	R26396	Hs.390616	P21 (CDKN1A)-activated kinase 3	5063
	RG142-A10	-0.206785	-5.3823	0.00297239	1.6187	AA437094	0	0	0			RG17-F7	0.242619	5.06947	0.00435201	1.03741	H51066	Hs.23581	Leptin receptor	3953
	RG143-F3	-0.206054	-5.57427	0.00238756	1.96902	W15351	Hs.356647	Sorting nexin 6	58533			RG111-A11	0.241847	6.23484	0.00121801	3.13468	AA486193	Hs.435741	Glycine cleavage system protein H (aminomethyl carrier)	55827
	RG178-B2	-0.196333	-4.94601	0.00498035	0.804633	AA772066	0	0	0			RG262-C11	0.241544	5.18885	0.00377024	1.26071	AA936018	Hs.24719	Modulator of apoptosis 1	64112
	RG237-F11	-0.195742	-5.42481	0.00281397	1.69671	AA719131	Hs.519818	Mannosyl (alpha-1,3-)-glycoprotein beta-1,2-N-acetylglucosaminyltransferase	4245			RG271-G11	0.241376	5.49216	0.00260839	1.8198	AA902459	Hs.24656	KIAA0907 protein	22889
	RG98-F11	-0.190215	-5.35846	0.00306867	1.57485	T51630	Hs.6385	KIAA1277	27147			RG265-E2	0.241022	6.16729	0.0012629	3.01839	AA865362	Hs.127792	Delta-like 3 (Drosophila)	10683
	RG306-H8	-0.178442	-5.16488	0.0038666	1.21601	AA454540	Hs.269782	Guanine nucleotide binding protein (G protein), q polypeptide	2776			RG100-C2	0.239158	6.21733	0.00122888	3.10461	H17038	Hs.126856	Similar to CG4502-PA	134111
	RG224-A2	-0.170506	-4.98787	0.00474322	0.883754	AA708940	Hs.120165	Leucine zipper-EF-hand containing transmembrane protein 1	3954			RG55-A3	0.239142	5.20082	0.0037228	1.283	T74192	Hs.64016	Protein S (alpha)	5627
	RG60-E12	-0.169772	-5.04434	0.00445664	0.99018	W31675	0	0	0			RG262-E3	0.238423	5.10594	0.00418462	1.10581	AA883610	Hs.524899	Sin3-associated polypeptide, 18kDa	10284
												RG35-C7	0.237715	5.94589	0.00158229	2.63254	T72671	0	0	0
												RG21-G10	0.237511	5.66466	0.00375238	1.47069	AA459941	Hs.201776	Paternally expressed 3	5178
												RG261-D9	0.230307	4.96395	0.00488587	0.838571	AA946732	Hs.340636	GTP binding protein 5 (putative)	26164
												RG184-G10	0.225704	6.27686	0.00117329	3.20668	H54796	Hs.511626	LOC440283	440283
												RG215-C11	0.224489	6.34691	0.00108753	3.32614	AA482294	Hs.232721	Receptor associated protein 80	51720
												RG293-H6	0.218758	5.18617	0.00377884	1.25572	AA465697	Hs.131226	BCL2/adenovirus E1B 19kDa interacting protein 3-like	665
												RG84-B11	0.218263	4.97599	0.00480779	0.86133	W70128	0	0	0
												RG188-B12	0.217652	5.06638	0.00435201	1.0316	H00313	Hs.127905	Transcribed locus, strongly similar to XP_522544.1 similar to ribosomal protein L10 [Pan troglodytes]	0
												RG278-E7	0.21681	5.69287	0.00210375	2.1829	AA970061	Hs.388024	Zinc finger protein 76 (expressed in testis)	7629
												RG44-D5	0.216474	6.02603	0.00145326	2.77303	H60457	Hs.480948	Mab-21-like 2 (C. elegans)	10586
												RG36-D9	0.21474	5.62016	0.00228092	2.05202	N49723	0	0	0
												RG64-E7	0.213796	7.41051	0.000401979	5.0507	W93688	Hs.535320	MRNA; cDNA DKFZp762M127 (from clone DKFZp762M127)	0
												RG183-C8	0.210147	4.99891	0.00469348	0.904593	AA598559	Hs.118166	Hypothetical protein MGC24039	160518
												RG100-C1	0.209659	6.224	0.0012232	3.11607	H29276	Hs.525392	Spectrin repeat containing, nuclear envelope 2	23224
												RG118-A8	0.208704	5.11896	0.00410867	1.1302	R44927	0	0	0
												RG164-D10	0.207913	5.01802	0.0045843	0.940623	AA410382	Hs.490629	Hypothetical protein LOC126669	126669
												RG71-F3	0.206403	5.06527	0.00435201	1.02952	N49589	Hs.495250	Cysteine conjugate-beta lyase; cytoplasmic (glutamine transaminase K, kyneurenine aminotransferase)	883
												RG270-F6	0.205579	6.15744	0.00127571	3.00138	AI017342	Hs.355827	Interferon regulatory factor 6	3664
												RG66-B4	0.204734	6.53733	0.000890258	3.64717	AA005410	Hs.27371	Hypothetical protein LOC157562	157562
												RG228-A7	0.204078	5.9486	0.0015805	2.63732	AA682246	Hs.117210	Transcribed locus	0
												RG121-F9	0.198931	5.49222	0.00260839	1.8199	AA191495	0	0	0
												RG201-D10	0.197286	5.5088	0.00256065	1.85012	W69677	Hs.353454	Hypothetical protein FLJ10276	55108
												RG81-B11	0.195519	5.17195	0.00384365	1.22921	N23756	Hs.516866	Solute carrier family 23 (nucleobase transporters), member 2	9962
												RG48-H3	0.194472	4.99999	0.00469348	0.906635	N52254	Hs.473847	SH3 domain binding glutamic acid-rich protein	6450
												RG300-F1	0.190812	5.04819	0.00443648	0.997409	AA705631	0	0	0
												RG290-D10	0.187136	5.16728	0.00386044	1.2205	AA285065	Hs.38533	CASP2 and RIPK1 domain containing adaptor with death domain	8738
												RG48-A6	0.18575	4.98754	0.00474322	0.883131	H90134	0	0	0
												RG213-G2	0.185536	5.091	0.00425123	1.07781	AA482007	Hs.437647	Hypothetical protein FLJ10415	55139
												RG300-G5	0.168895	5.02257	0.00456251	0.949193	AA700462	Hs.516788	Ankyrin repeat and SOCS box-containing 1	51665
