# Supplementary material for: Effect of infliximab on mRNA expression profiles in synovial tissue of rheumatoid arthritis patients
Source: Arthritis Res Ther. 2006 Nov 29;8(6):R179. doi: 10.1186/ar2090 (PMC1794525; doi:10.1186/ar2090)
Supplement: Additional file 10 — An Excel file containing a list of GO categories (biological process) of DE genes due to treatment in TNF-positive patients. Each category is assigned a q value to establish over-representation of the specific category among the DE genes. [file ar2090-S10.xls]

## Sheet: GofileAftervsBeforeRescaled
GOID	q-values	nbrInDEList	nbrOnChip	GOcategory
GO:0006955	6.72008072272501e-09	71	458	immune response
GO:0006952	4.3989827730035e-08	73	504	defense response			=	the genes mapped to these GO-terms are displayed further down in this document
GO:0009607	1.52463876025879e-07	79	585	response to biotic stimulus
GO:0007154	1.87715444827916e-07	198	2024	cell communication
GO:0007165	7.15844064001779e-07	163	1607	signal transduction
GO:0006954	7.15844064001779e-07	28	126	inflammatory response
GO:0050896	7.15844064001779e-07	121	1096	response to stimulus
GO:0009613	1.14134674086362e-06	48	306	response to pest, pathogen or parasite
GO:0043207	1.14134674086362e-06	49	316	response to external biotic stimulus					GOID	p-values	nbrInDEList	nbrOnChip	GOcategory
GO:0050874	1.82073467292664e-05	108	1009	organismal physiological process
GO:0009611	2.24618542924520e-05	37	232	response to wounding
GO:0009605	2.94242646635190e-05	77	658	response to external stimulus
GO:0006950	3.66782392020356e-05	74	629	response to stress
GO:0042221	3.7001645570277e-05	26	139	response to chemical substance
GO:0006935	0.000196954857172660	17	77	chemotaxis
GO:0042330	0.000196954857172660	17	77	taxis
GO:0007242	0.000444832206770713	74	679	intracellular signaling cascade
GO:0009628	0.000664865230936669	33	233	response to abiotic stimulus
GO:0007010	0.00157263579246517	33	244	cytoskeleton organization and biogenesis
GO:0030036	0.00171889697193500	17	92	actin cytoskeleton organization and biogenesis
GO:0007166	0.00193995402429955	66	619	cell surface receptor linked signal transduction
GO:0030029	0.00440426415211898	17	100	actin filament-based process
GO:0007167	0.0149384504254444	19	131	enzyme linked receptor protein signaling pathway
GO:0009581	0.0150564965366601	29	236	detection of external stimulus
GO:0007610	0.0160473001699456	24	184	behavior
GO:0007600	0.0177504073896603	27	218	sensory perception
GO:0019730	0.0271727242283885	10	54	antimicrobial humoral response
GO:0019735	0.0271727242283885	10	54	antimicrobial humoral response (sensu Vertebrata)
GO:0007626	0.0360515648999256	20	155	locomotory behavior
GO:0007169	0.0360515648999256	14	94	transmembrane receptor protein tyrosine kinase signaling pathway
GO:0006928	0.0534351185250187	19	151	cell motility
GO:0040011	0.0534351185250187	19	151	locomotion
GO:0007155	0.0580818820087972	39	383	cell adhesion
GO:0019932	0.0711864631348996	14	103	second-messenger-mediated signaling
GO:0050877	0.0873297001835053	35	346	neurophysiological process
GO:0016064	0.0903721594189145	11	76	humoral defense mechanism (sensu Vertebrata)
GO:0045860	0.106347603031335	6	31	positive regulation of protein kinase activity
GO:0051347	0.117730526446936	6	32	positive regulation of transferase activity
GO:0006468	0.117730526446936	37	381	protein amino acid phosphorylation
GO:0045859	0.117730526446936	10	70	regulation of protein kinase activity
GO:0051338	0.124820435767420	10	71	regulation of transferase activity
GO:0007160	0.124820435767420	7	42	cell-matrix adhesion
GO:0048015	0.129593550284786	8	52	phosphoinositide-mediated signaling
GO:0007243	0.130046051634288	21	194	protein kinase cascade
GO:0050790	0.130046051634288	16	137	regulation of enzyme activity
GO:0050789	0.135755220759161	162	2068	regulation of biological process
GO:0006959	0.140384132420021	13	106	humoral immune response
GO:0000165	0.140384132420021	9	64	MAPKKK cascade
GO:0007229	0.140384132420021	6	35	integrin-mediated signaling pathway
GO:0043085	0.216443242991408	8	59	positive regulation of enzyme activity
GO:0008284	0.234638494399797	9	71	positive regulation of cell proliferation
GO:0009790	0.234638494399797	6	40	embryonic development
GO:0050794	0.270803426078110	145	1884	regulation of cellular process
GO:0043285	0.278176687447779	34	379	biopolymer catabolism
GO:0030163	0.312705259579895	33	371	protein catabolism
GO:0000226	0.312705259579895	6	44	microtubule cytoskeleton organization and biogenesis
GO:0051301	0.312705259579895	13	123	cell division
GO:0042981	0.312705259579895	19	196	regulation of apoptosis
GO:0006508	0.312705259579895	32	361	proteolysis and peptidolysis
GO:0044257	0.312705259579895	32	361	cellular protein catabolism
GO:0007267	0.318406591944437	27	298	cell-cell signaling
GO:0043067	0.321415449676180	19	198	regulation of programmed cell death
GO:0051244	0.321665666344227	135	1770	regulation of cellular physiological process
GO:0016310	0.321665666344227	38	443	phosphorylation
GO:0006968	0.321665666344227	6	46	cellular defense response
GO:0045786	0.321665666344227	8	68	negative regulation of progression through cell cycle
GO:0006281	0.327067118458789	14	139	DNA repair
GO:0006974	0.331845117299844	15	152	response to DNA damage stimulus
GO:0009966	0.331845117299844	14	140	regulation of signal transduction
GO:0044248	0.336936881711174	45	541	cellular catabolism
GO:0006916	0.361207162112826	8	71	anti-apoptosis
GO:0009719	0.379893134162749	15	157	response to endogenous stimulus
GO:0007517	0.379893134162749	10	96	muscle development
GO:0007186	0.379893134162749	24	272	G-protein coupled receptor protein signaling pathway
GO:0009887	0.379893134162749	50	618	organogenesis
GO:0048513	0.379893134162749	50	618	organ development
GO:0048518	0.403736774203138	31	368	positive regulation of biological process
GO:0001501	0.403736774203138	8	75	skeletal development
GO:0006793	0.403736774203138	44	543	phosphorus metabolism
GO:0006796	0.403736774203138	44	543	phosphate metabolism
GO:0009056	0.403736774203138	47	584	catabolism
GO:0050791	0.403736774203138	140	1878	regulation of physiological process
GO:0008283	0.414794920855678	29	345	cell proliferation
GO:0009057	0.421101867999165	37	453	macromolecule catabolism
GO:0006996	0.441700879812442	42	524	organelle organization and biogenesis
GO:0044265	0.441700879812442	36	443	cellular macromolecule catabolism
GO:0048523	0.450000724618561	35	431	negative regulation of cellular process
GO:0008015	0.451637893906040	7	67	circulation
GO:0016337	0.451637893906040	10	104	cell-cell adhesion
GO:0043066	0.461365399313663	8	80	negative regulation of apoptosis
GO:0016043	0.461667691828017	50	639	cell organization and biogenesis
GO:0048519	0.467805389595103	37	463	negative regulation of biological process
GO:0043069	0.467805389595103	8	81	negative regulation of programmed cell death
GO:0051243	0.470689680777256	31	383	negative regulation of cellular physiological process
GO:0006936	0.517493092906169	8	84	muscle contraction
GO:0015698	0.517493092906169	8	84	inorganic anion transport
GO:0006915	0.522941958839048	26	322	apoptosis
GO:0009987	0.523529547582903	457	6547	cellular process
GO:0000279	0.523752558283504	12	137	M phase
GO:0000074	0.523752558283504	26	324	regulation of progression through cell cycle
GO:0012501	0.523752558283504	26	324	programmed cell death
GO:0042127	0.526103146125187	15	177	regulation of cell proliferation
GO:0006820	0.543971348218171	9	100	anion transport
GO:0016477	0.543971348218171	6	62	cell migration
GO:0045892	0.543971348218171	7	75	negative regulation of transcription, DNA-dependent
GO:0007067	0.543971348218171	10	114	mitosis
GO:0051242	0.543971348218171	21	261	positive regulation of cellular physiological process
GO:0000278	0.543971348218171	14	167	mitotic cell cycle
GO:0008219	0.544121457006598	27	344	cell death
GO:0043118	0.544121457006598	31	399	negative regulation of physiological process
GO:0000087	0.544121457006598	10	115	M phase of mitotic cell cycle
GO:0016265	0.556238253583454	27	346	death
GO:0048522	0.566805482907720	25	320	positive regulation of cellular process
GO:0009653	0.577447296355062	58	782	morphogenesis
GO:0050953	0.577447296355062	9	105	sensory perception of light
GO:0007601	0.577447296355062	9	105	visual perception
GO:0000902	0.592765229893658	11	133	cellular morphogenesis
GO:0007049	0.592765229893658	37	492	cell cycle
GO:0043119	0.592765229893658	21	270	positive regulation of physiological process
GO:0019222	0.615721631780007	94	1303	regulation of metabolism
GO:0008202	0.615721631780007	8	95	steroid metabolism
GO:0007399	0.636116579797561	22	289	neurogenesis
GO:0007264	0.653915480363065	13	166	small GTPase mediated signal transduction
GO:0050878	0.655305021646606	6	71	regulation of body fluids
GO:0006092	0.655305021646606	6	71	main pathways of carbohydrate metabolism
GO:0042592	0.680475054006716	7	86	homeostasis
GO:0006260	0.684485785702979	9	114	DNA replication
GO:0031323	0.690862591612991	86	1209	regulation of cellular metabolism
GO:0019725	0.69402885396411	6	74	cell homeostasis
GO:0007249	0.69402885396411	6	74	I-kappaB kinase/NF-kappaB cascade
GO:0006470	0.69402885396411	7	88	protein amino acid dephosphorylation
GO:0019219	0.69656902873731	84	1185	regulation of nucleobase, nucleoside, nucleotide and nucleic acid metabolism
GO:0006486	0.700809745570405	6	75	protein amino acid glycosylation
GO:0009582	0.716577699093802	6	76	detection of abiotic stimulus
GO:0016481	0.729237342001501	8	105	negative regulation of transcription
GO:0016311	0.736362861421219	7	92	dephosphorylation
GO:0007417	0.736362861421219	6	78	central nervous system development
GO:0009101	0.736362861421219	6	78	glycoprotein biosynthesis
GO:0007275	0.737441159487384	82	1170	development
GO:0015980	0.748859047572111	8	108	energy derivation by oxidation of organic compounds
GO:0006917	0.748859047572111	7	94	induction of apoptosis
GO:0012502	0.748859047572111	7	94	induction of programmed cell death
GO:0045449	0.762692154478226	81	1164	regulation of transcription
GO:0051246	0.774780550319515	9	125	regulation of protein metabolism
GO:0006355	0.789679183188941	77	1113	regulation of transcription, DNA-dependent
GO:0044262	0.792177994453761	14	200	cellular carbohydrate metabolism
GO:0045934	0.792177994453761	8	113	negative regulation of nucleobase, nucleoside, nucleotide and nucleic acid metabolism
GO:0048193	0.792177994453761	6	84	Golgi vesicle transport
GO:0007268	0.792177994453761	9	128	synaptic transmission
GO:0007017	0.792177994453761	7	99	microtubule-based process
GO:0006351	0.80489919500424	79	1151	transcription, DNA-dependent
GO:0006366	0.812459172035346	24	351	transcription from RNA polymerase II promoter
GO:0000004	0.826576326470175	24	354	biological process unknown
GO:0006350	0.826576326470175	83	1218	transcription
GO:0043065	0.826576326470175	7	104	positive regulation of apoptosis
GO:0019226	0.826576326470175	9	134	transmission of nerve impulse
GO:0009100	0.826576326470175	6	89	glycoprotein metabolism
GO:0005975	0.826576326470175	18	268	carbohydrate metabolism
GO:0006464	0.826576326470175	70	1033	protein modification
GO:0009892	0.826576326470175	10	150	negative regulation of metabolism
GO:0043068	0.826576326470175	7	105	positive regulation of programmed cell death
GO:0009888	0.882673227280523	6	94	histogenesis
GO:0007582	0.90039228356781	432	6292	physiological process
GO:0031324	0.90771956460561	8	128	negative regulation of cellular metabolism
GO:0006732	0.90771956460561	6	97	coenzyme metabolism
GO:0019941	0.909894848711698	6	98	modification-dependent protein catabolism
GO:0006511	0.909894848711698	6	98	ubiquitin-dependent protein catabolism
GO:0006357	0.910269793671776	12	192	regulation of transcription from RNA polymerase II promoter
GO:0016192	0.92046026901072	17	271	vesicle-mediated transport
GO:0006259	0.92046026901072	24	378	DNA metabolism
GO:0006897	0.925367143249713	6	101	endocytosis
GO:0050793	0.952372127972035	7	120	regulation of development
GO:0006461	0.973896088599927	9	155	protein complex assembly
GO:0043283	1	68	1063	biopolymer metabolism
GO:0009117	1	7	128	nucleotide metabolism
GO:0006118	1	11	196	electron transport
GO:0051186	1	6	115	cofactor metabolism
GO:0040007	1	6	116	growth
GO:0045045	1	8	150	secretory pathway
GO:0044255	1	16	281	cellular lipid metabolism
GO:0006082	1	16	283	organic acid metabolism
GO:0030154	1	13	239	cell differentiation
GO:0006811	1	21	370	ion transport
GO:0009308	1	12	224	amine metabolism
GO:0046903	1	9	176	secretion
GO:0044267	1	117	1841	cellular protein metabolism
GO:0016071	1	8	161	mRNA metabolism
GO:0006519	1	9	180	amino acid and derivative metabolism
GO:0019752	1	15	281	carboxylic acid metabolism
GO:0019538	1	117	1852	protein metabolism
GO:0006397	1	7	147	mRNA processing
GO:0006091	1	19	351	generation of precursor metabolites and energy
GO:0044260	1	125	1991	cellular macromolecule metabolism
GO:0006520	1	7	153	amino acid metabolism
GO:0043170	1	130	2075	macromolecule metabolism
GO:0007001	1	8	176	chromosome organization and biogenesis (sensu Eukaryota)
GO:0051179	1	77	1285	localization
GO:0051276	1	8	180	chromosome organization and biogenesis
GO:0051234	1	76	1276	establishment of localization
GO:0015672	1	7	163	monovalent inorganic cation transport
GO:0008104	1	23	440	protein localization
GO:0006457	1	6	146	protein folding
GO:0006139	1	114	1863	nucleobase, nucleoside, nucleotide and nucleic acid metabolism
GO:0006810	1	75	1273	transport
GO:0045184	1	22	430	establishment of protein localization
GO:0030001	1	8	195	metal ion transport
GO:0006629	1	17	357	lipid metabolism
GO:0015031	1	21	427	protein transport
GO:0006812	1	11	252	cation transport
GO:0050875	1	380	5738	cellular physiological process
GO:0016567	1	6	172	protein ubiquitination
GO:0006512	1	15	347	ubiquitin cycle
GO:0016070	1	12	292	RNA metabolism
GO:0006396	1	9	238	RNA processing
GO:0006886	1	11	280	intracellular protein transport
GO:0044237	1	258	4147	cellular metabolism
GO:0044238	1	245	3991	primary metabolism
GO:0008152	1	269	4337	metabolism
GO:0046907	1	16	429	intracellular transport
GO:0009059	1	13	380	macromolecule biosynthesis
GO:0044249	1	25	611	cellular biosynthesis
GO:0006412	1	10	334	protein biosynthesis
GO:0009058	1	27	702	biosynthesis
GO:0008150	1	497	7201	biological_process
Defense response	GeneID	GeneName	Mvalue	Pvalue
	4486	macrophage stimulating 1 receptor (c-met-related tyrosine kinase)	-0.741935	3.7437e-05
	6920	transcription elongation factor A (SII), 3	0.506686	0.000501796
	366	aquaporin 9	-1.65143	1.23728e-05
	629	B-factor, properdin	-0.924131	0.000238697
	1238	chemokine binding protein 2	-0.325574	0.00221646
	1520	cathepsin S	-0.637464	0.000441477
	1896	ectodysplasin A	0.254652	0.00444668
	2209	Fc fragment of IgG, high affinity Ia, receptor (CD64)	-1.02563	1.52766e-07
	2212	Fc fragment of IgG, low affinity IIa, receptor (CD32)	-0.484064	0.000282236
	2213	Fc fragment of IgG, low affinity IIb, receptor (CD32)	-0.504078	0.00165591
	2213	Fc fragment of IgG, low affinity IIb, receptor (CD32)	-0.447704	0.000368317
	2533	FYN binding protein (FYB-120/130)	-0.857306	1.79349e-05
	3001	granzyme A (granzyme 1, cytotoxic T-lymphocyte-associated serine esterase 3)	-0.525401	0.00169258
	3117	major histocompatibility complex, class II, DQ alpha 1	-0.545395	0.00107979
	3429	interferon, alpha-inducible protein 27	-0.44385	0.000940268
	3458	interferon, gamma	-0.207795	0.00129027
	3560	interleukin 2 receptor, beta	-0.652321	0.000245998
	3937	lymphocyte cytosolic protein 2 (SH2 domain containing leukocyte protein of 76kDa)	-0.375976	0.00228892
	4261	class II, major histocompatibility complex, transactivator	-0.30557	0.00208353
	4851	Notch homolog 1, translocation-associated (Drosophila)	-0.497953	0.00134791
	5473	pro-platelet basic protein (chemokine (C-X-C motif) ligand 7)	0.646708	0.000809519
	6935	transcription factor 8 (represses interleukin 2 expression)	0.264434	0.00485288
	7433	vasoactive intestinal peptide receptor 1	0.597694	0.00117329
	8477	G protein-coupled receptor 65	-0.716762	0.00256697
	8809	interleukin 18 receptor 1	-0.268774	0.004163
	9636	interferon, alpha-inducible protein (clone IFI-15K)	-0.321996	0.00299309
	10175	cornichon homolog (Drosophila)	-0.413099	0.00280769
	10175	cornichon homolog (Drosophila)	-0.308708	0.00176372
	10507	sema domain, immunoglobulin domain (Ig), transmembrane domain (TM) and short cytoplasmic domain, (semaphorin) 4D	-0.433594	0.000708008
	10512	sema domain, immunoglobulin domain (Ig), short basic domain, secreted, (semaphorin) 3C	-0.255047	0.00320197
	10673	tumor necrosis factor (ligand) superfamily, member 13b	-0.371304	0.00219009
	10747	mannan-binding lectin serine peptidase 2	0.545238	0.00471008
	25939	SAM domain and HD domain 1	-0.536758	0.00010365
	3929	lipopolysaccharide binding protein	-1.26253	8.00323e-05
	6283	S100 calcium binding protein A12 (calgranulin C)	-0.380029	0.00426491
	4068	SH2 domain protein 1A, Duncan's disease (lymphoproliferative syndrome)	-0.49428	0.00182902
	4283	chemokine (C-X-C motif) ligand 9	-0.946009	0.000102888
	4332	myeloid cell nuclear differentiation antigen	-0.452671	0.000238697
	10982	microtubule-associated protein, RP/EB family, member 2	0.611049	0.00435201
	12	serpin peptidase inhibitor, clade A (alpha-1 antiproteinase, antitrypsin), member 3	-0.547277	0.00393248
	5005	orosomucoid 2	-0.448799	0.000591512
	624	bradykinin receptor B2	0.492465	0.00279431
	2357	formyl peptide receptor 1	-0.739305	0.00193222
	2358	formyl peptide receptor-like 1	-0.657726	0.00440798
	2919	chemokine (C-X-C motif) ligand 1 (melanoma growth stimulating activity, alpha)	-1.67089	0.0024464
	2919	chemokine (C-X-C motif) ligand 1 (melanoma growth stimulating activity, alpha)	-1.93535	0.000158258
	2921	chemokine (C-X-C motif) ligand 3	-0.944478	0.00016616
	3557	interleukin 1 receptor antagonist	-0.372581	0.00043733
	3627	chemokine (C-X-C motif) ligand 10	-0.977775	0.000457744
	4065	lymphocyte antigen 75	-0.683562	0.00043733
	4615	myeloid differentiation primary response gene (88)	-0.449732	0.000177806
	6279	S100 calcium binding protein A8 (calgranulin A)	-1.10106	7.11526e-05
	6348	chemokine (C-C motif) ligand 3	-1.08358	0.00226289
	6354	chemokine (C-C motif) ligand 7	-0.404547	0.000890258
	6362	chemokine (C-C motif) ligand 18 (pulmonary and activation-regulated)	-1.37877	3.38986e-05
	6363	chemokine (C-C motif) ligand 19	-1.04724	0.000310368
	7124	tumor necrosis factor (TNF superfamily, member 2)	-0.413785	0.00295461
	7130	tumor necrosis factor, alpha-induced protein 6	-1.88919	3.59735e-07
	7130	tumor necrosis factor, alpha-induced protein 6	-1.86119	3.59735e-07
	9111	N-myc (and STAT) interactor	-0.393692	0.00032072
	9435	carbohydrate (N-acetylglucosamine-6-O) sulfotransferase 2	0.626659	0.00492626
	9734	histone deacetylase 9	0.341588	0.000652052
	10563	chemokine (C-X-C motif) ligand 13 (B-cell chemoattractant)	-1.54203	0.000274011
	51284	toll-like receptor 7	-0.489792	0.00197227
	51311	toll-like receptor 8	-0.660256	0.000801397
	6648	superoxide dismutase 2, mitochondrial	-1.29925	0.00235119
	214	activated leukocyte cell adhesion molecule	-0.427412	0.000103537
	641	Bloom syndrome	-0.340886	0.00121801
	963	CD53 antigen	-0.412248	0.00121801
	1439	colony stimulating factor 2 receptor, beta, low-affinity (granulocyte-macrophage)	-0.743687	0.00419084
	9976	C-type lectin domain family 2, member B	-0.403214	0.0021332
	9976	C-type lectin domain family 2, member B	-0.566524	0.000274713
	10538	basic leucine zipper transcription factor, ATF-like	-0.443904	0.000999742
	51665	ankyrin repeat and SOCS box-containing 1	0.168895	0.00456251
	917	CD3G antigen, gamma polypeptide (TiT3 complex)	-0.396445	0.00278224
	5618	prolactin receptor	-0.266599	0.00171247
	975	CD81 antigen (target of antiproliferative antibody 1)	-0.331006	0.000457744
cell communication	GeneID	GeneName	Mvalue	Pvalue
	182	jagged 1 (Alagille syndrome)	-0.291032	0.00124887
	10052	gap junction protein, alpha 7, 45kDa (connexin 45)	-0.31035	0.0013341
	153	adrenergic, beta-1-, receptor	0.322976	0.00129027
	153	adrenergic, beta-1-, receptor	0.305995	0.00179504
	214	activated leukocyte cell adhesion molecule	-0.427412	0.000103537
	288	ankyrin 3, node of Ranvier (ankyrin G)	0.797993	0.00016616
	407	arrestin 3, retinal (X-arrestin)	-0.28107	0.00450503
	945	CD33 antigen (gp67)	-0.27644	0.00301014
	963	CD53 antigen	-0.412248	0.00121801
	1238	chemokine binding protein 2	-0.325574	0.00221646
	1439	colony stimulating factor 2 receptor, beta, low-affinity (granulocyte-macrophage)	-0.743687	0.00419084
	1453	casein kinase 1, delta	0.277664	0.000940268
	1455	casein kinase 1, gamma 2	0.844553	0.0035598
	1896	ectodysplasin A	0.254652	0.00444668
	2049	EPH receptor B3	-0.641943	0.000282236
	2131	exostoses (multiple) 1	0.298933	0.000872093
	2131	exostoses (multiple) 1	-0.937425	0.0012336
	2151	coagulation factor II (thrombin) receptor-like 2	-0.409704	0.00238756
	2209	Fc fragment of IgG, high affinity Ia, receptor (CD64)	-1.02563	1.52766e-07
	2213	Fc fragment of IgG, low affinity IIb, receptor (CD32)	-0.504078	0.00165591
	2213	Fc fragment of IgG, low affinity IIb, receptor (CD32)	-0.447704	0.000368317
	2245	FYVE, RhoGEF and PH domain containing 1 (faciogenital dysplasia)	0.341593	0.000875917
	2357	formyl peptide receptor 1	-0.739305	0.00193222
	2358	formyl peptide receptor-like 1	-0.657726	0.00440798
	2359	formyl peptide receptor-like 2	-0.304432	0.0012629
	2533	FYN binding protein (FYB-120/130)	-0.857306	1.79349e-05
	2563	gamma-aminobutyric acid (GABA) A receptor, delta	-0.309269	0.000301067
	2621	growth arrest-specific 6	-0.423519	0.00400615
	2776	guanine nucleotide binding protein (G protein), q polypeptide	-0.178442	0.0038666
	2791	guanine nucleotide binding protein (G protein), gamma 11	0.535871	0.0024464
	2869	G protein-coupled receptor kinase 5	0.542355	0.00193222
	2922	gastrin-releasing peptide	-0.512615	3.7437e-05
	3482	insulin-like growth factor 2 receptor	0.272034	0.00427927
	3488	insulin-like growth factor binding protein 5	0.750035	0.000166742
	3488	insulin-like growth factor binding protein 5	-0.433159	0.000501796
	3560	interleukin 2 receptor, beta	-0.652321	0.000245998
	3601	interleukin 15 receptor, alpha	-0.374199	0.000341937
	3815	v-kit Hardy-Zuckerman 4 feline sarcoma viral oncogene homolog	0.710411	0.00298518
	3954	leucine zipper-EF-hand containing transmembrane protein 1	-0.170506	0.00474322
	4283	chemokine (C-X-C motif) ligand 9	-0.946009	0.000102888
	4356	membrane protein, palmitoylated 3 (MAGUK p55 subfamily member 3)	-0.673067	0.00485166
	4486	macrophage stimulating 1 receptor (c-met-related tyrosine kinase)	-0.741935	3.7437e-05
	4660	protein phosphatase 1, regulatory (inhibitor) subunit 12B	0.291494	0.00228676
	5293	phosphoinositide-3-kinase, catalytic, delta polypeptide	-0.441764	0.000932426
	5598	mitogen-activated protein kinase 7	0.528411	0.0034534
	5899	Problem with annotationfile, check manual	0.383821	0.000591512
	6010	rhodopsin (opsin 2, rod pigment) (retinitis pigmentosa 4, autosomal dominant)	0.670168	9.61797e-05
	6348	chemokine (C-C motif) ligand 3	-1.08358	0.00226289
	6354	chemokine (C-C motif) ligand 7	-0.404547	0.000890258
	6362	chemokine (C-C motif) ligand 18 (pulmonary and activation-regulated)	-1.37877	3.38986e-05
	6363	chemokine (C-C motif) ligand 19	-1.04724	0.000310368
	6493	single-minded homolog 2 (Drosophila)	0.429154	0.000327387
	7049	transforming growth factor, beta receptor III (betaglycan, 300kDa)	0.507588	9.61797e-05
	7124	tumor necrosis factor (TNF superfamily, member 2)	-0.413785	0.00295461
	7130	tumor necrosis factor, alpha-induced protein 6	-1.88919	3.59735e-07
	7130	tumor necrosis factor, alpha-induced protein 6	-1.86119	3.59735e-07
	7433	vasoactive intestinal peptide receptor 1	0.597694	0.00117329
	8477	G protein-coupled receptor 65	-0.716762	0.00256697
	8738	CASP2 and RIPK1 domain containing adaptor with death domain	0.187136	0.00386044
	8800	peroxisomal biogenesis factor 11A	-0.4084	0.00238756
	8809	interleukin 18 receptor 1	-0.268774	0.004163
	8911	calcium channel, voltage-dependent, alpha 1I subunit	0.344401	0.000102888
	10392	caspase recruitment domain family, member 4	0.400659	0.00468282
	10395	deleted in liver cancer 1	0.412633	0.00286267
	10663	chemokine (C-X-C motif) receptor 6	-0.442736	0.00193511
	10673	tumor necrosis factor (ligand) superfamily, member 13b	-0.371304	0.00219009
	10725	nuclear factor of activated T-cells 5, tonicity-responsive	0.403001	0.000885329
	10788	IQ motif containing GTPase activating protein 2	-0.662387	3.38986e-05
	10982	microtubule-associated protein, RP/EB family, member 2	0.611049	0.00435201
	25939	SAM domain and HD domain 1	-0.536758	0.00010365
	27306	NA	0.956122	0.00251652
	29899	G-protein signalling modulator 2 (AGS3-like, C. elegans)	0.587737	0.00043733
	51338	membrane-spanning 4-domains, subfamily A, member 4	-0.584748	0.00136877
	64231	membrane-spanning 4-domains, subfamily A, member 6A	-0.331868	0.000274011
	245802	membrane-spanning 4-domains, subfamily A, member 6E	-0.570118	0.000102888
	977	CD151 antigen	-0.533847	0.00262682
	1003	cadherin 5, type 2, VE-cadherin (vascular epithelium)	-0.734051	0.000170568
	1490	connective tissue growth factor	0.662871	0.000591512
	5098	protocadherin gamma subfamily C, 3	0.806019	0.000576587
	5792	protein tyrosine phosphatase, receptor type, F	0.740001	3.38986e-05
	6092	roundabout, axon guidance receptor, homolog 2 (Drosophila)	0.507787	0.000238697
	7058	thrombospondin 2	-0.434196	0.000152163
	8082	sarcospan (Kras oncogene-associated gene)	0.38779	0.00251883
	8502	plakophilin 4	-0.230484	0.00284751
	8745	ADAM metallopeptidase domain 23	0.639756	0.000309689
	9638	fasciculation and elongation protein zeta 1 (zygin I)	0.256216	0.00043733
	9788	metastasis suppressor 1	-0.304742	0.00102454
	10507	sema domain, immunoglobulin domain (Ig), transmembrane domain (TM) and short cytoplasmic domain, (semaphorin) 4D	-0.433594	0.000708008
	10631	periostin, osteoblast specific factor	-0.79182	0.00096039
	10631	periostin, osteoblast specific factor	-0.758868	0.000605517
	50509	collagen, type V, alpha 3	0.284923	0.00262627
	56142	protocadherin alpha 6	0.306105	0.0024464
	83660	talin 2	0.492171	0.00328417
	83660	talin 2	0.735652	0.000133354
	120425	adhesion molecule, interacts with CXADR antigen 1	-0.503737	0.000335996
	183	angiotensinogen (serpin peptidase inhibitor, clade A, member 8)	0.572756	0.000468093
	2705	gap junction protein, beta 1, 32kDa (connexin 32, Charcot-Marie-Tooth neuropathy, X-linked)	-0.245263	0.0045297
	3291	hydroxysteroid (11-beta) dehydrogenase 2	0.516144	0.00183276
	3458	interferon, gamma	-0.207795	0.00129027
	3627	chemokine (C-X-C motif) ligand 10	-0.977775	0.000457744
	4012	leucyl/cystinyl aminopeptidase	-0.214635	0.00154597
	4068	SH2 domain protein 1A, Duncan's disease (lymphoproliferative syndrome)	-0.49428	0.00182902
	5046	proprotein convertase subtilisin/kexin type 6	1.14578	0.000785065
	5125	proprotein convertase subtilisin/kexin type 5	-0.648529	5.73746e-05
	9636	interferon, alpha-inducible protein (clone IFI-15K)	-0.321996	0.00299309
	10563	chemokine (C-X-C motif) ligand 13 (B-cell chemoattractant)	-1.54203	0.000274011
	22839	discs, large (Drosophila) homolog-associated protein 4	0.475391	0.00115684
	3757	potassium voltage-gated channel, subfamily H (eag-related), member 2	-0.431744	0.00472793
	330	baculoviral IAP repeat-containing 3	-0.457148	0.00115684
	330	baculoviral IAP repeat-containing 3	0.28293	0.00480779
	917	CD3G antigen, gamma polypeptide (TiT3 complex)	-0.396445	0.00278224
	2316	filamin A, alpha (actin binding protein 280)	-0.646191	5.75318e-05
	3953	leptin receptor	0.242619	0.00435201
	4070	tumor-associated calcium signal transducer 2	-0.488548	0.00258123
	4615	myeloid differentiation primary response gene (88)	-0.449732	0.000177806
	5618	prolactin receptor	-0.266599	0.00171247
	8685	macrophage receptor with collagenous structure	-0.329074	0.00206015
	200734	sprouty-related, EVH1 domain containing 2	0.441388	0.000652052
	25	v-abl Abelson murine leukemia viral oncogene homolog 1	0.374028	0.00115684
	115	adenylate cyclase 9	0.376937	0.00117329
	1123	chimerin (chimaerin) 1	-0.563609	0.000680199
	1123	chimerin (chimaerin) 1	-0.504757	0.00454826
	2534	FYN oncogene related to SRC, FGR, YES	0.374793	0.000170842
	2534	FYN oncogene related to SRC, FGR, YES	0.398506	0.000238697
	2534	FYN oncogene related to SRC, FGR, YES	0.374431	0.000801616
	2919	chemokine (C-X-C motif) ligand 1 (melanoma growth stimulating activity, alpha)	-1.67089	0.0024464
	2919	chemokine (C-X-C motif) ligand 1 (melanoma growth stimulating activity, alpha)	-1.93535	0.000158258
	3059	hematopoietic cell-specific Lyn substrate 1	-0.497564	0.00367218
	3718	Janus kinase 3 (a protein tyrosine kinase, leukocyte)	-0.528575	0.000195033
	3932	lymphocyte-specific protein tyrosine kinase	-0.276784	0.0025456
	3932	lymphocyte-specific protein tyrosine kinase	-0.565307	0.00339981
	3937	lymphocyte cytosolic protein 2 (SH2 domain containing leukocyte protein of 76kDa)	-0.375976	0.00228892
	5332	phospholipase C, beta 4	0.251818	0.00279431
	5341	pleckstrin	-0.604888	0.00328417
	5580	protein kinase C, delta	-0.309508	0.00102454
	6775	signal transducer and activator of transcription 4	-0.461036	0.000292554
	7409	vav 1 oncogene	0.843899	0.000327387
	7410	vav 2 oncogene	-0.352359	0.00146084
	8476	CDC42 binding protein kinase alpha (DMPK-like)	0.528434	4.90438e-05
	9231	discs, large homolog 5 (Drosophila)	0.401968	0.00328417
	10175	cornichon homolog (Drosophila)	-0.413099	0.00280769
	10175	cornichon homolog (Drosophila)	-0.308708	0.00176372
	11113	citron (rho-interacting, serine/threonine kinase 21)	0.992083	9.41072e-06
	11113	citron (rho-interacting, serine/threonine kinase 21)	1.03604	1.23728e-05
	22941	SH3 and multiple ankyrin repeat domains 2	0.817465	0.000368317
	22941	SH3 and multiple ankyrin repeat domains 2	0.672801	0.000591512
	23589	calcium regulated heat stable protein 1, 24kDa	0.379173	0.00221853
	23770	FK506 binding protein 8, 38kDa	-0.366632	0.00148236
	51665	ankyrin repeat and SOCS box-containing 1	0.168895	0.00456251
	58533	sorting nexin 6	-0.206054	0.00238756
	90203	chromosome 20 open reading frame 161	0.44047	0.000953454
	624	bradykinin receptor B2	0.492465	0.00279431
	2921	chemokine (C-X-C motif) ligand 3	-0.944478	0.00016616
	8322	frizzled homolog 4 (Drosophila)	0.40987	0.00140725
	9353	slit homolog 2 (Drosophila)	0.594188	0.00419084
	7133	tumor necrosis factor receptor superfamily, member 1B	-0.243019	0.00283172
	3655	integrin, alpha 6	0.639753	0.000238697
	3675	integrin, alpha 3 (antigen CD49C, alpha 3 subunit of VLA-3 receptor)	-0.406183	0.00137229
	3676	integrin, alpha 4 (antigen CD49D, alpha 4 subunit of VLA-4 receptor)	-0.541767	0.00129027
	3685	integrin, alpha V (vitronectin receptor, alpha polypeptide, antigen CD51)	-0.419988	0.00192735
	4851	Notch homolog 1, translocation-associated (Drosophila)	-0.497953	0.00134791
	10683	delta-like 3 (Drosophila)	0.241022	0.0012629
	196403	deltex 3 homolog (Drosophila)	0.456434	0.00320945
	3159	high mobility group AT-hook 1	-0.363958	0.00490808
	4919	receptor tyrosine kinase-like orphan receptor 1	0.395212	0.0047649
	7078	TIMP metallopeptidase inhibitor 3 (Sorsby fundus dystrophy, pseudoinflammatory)	0.671058	0.00193222
	10512	sema domain, immunoglobulin domain (Ig), short basic domain, secreted, (semaphorin) 3C	-0.255047	0.00320197
	659	bone morphogenetic protein receptor, type II (serine/threonine kinase)	-0.498192	0.00043733
	2260	fibroblast growth factor receptor 1 (fms-related tyrosine kinase 2, Pfeiffer syndrome)	0.503639	0.000429282
	2260	fibroblast growth factor receptor 1 (fms-related tyrosine kinase 2, Pfeiffer syndrome)	0.667454	0.000413511
	1950	epidermal growth factor (beta-urogastrone)	0.381546	0.000732263
	1956	epidermal growth factor receptor (erythroblastic leukemia viral (v-erb-b) oncogene homolog, avian)	0.38277	0.000801616
	1956	epidermal growth factor receptor (erythroblastic leukemia viral (v-erb-b) oncogene homolog, avian)	0.61035	0.000282236
	1956	epidermal growth factor receptor (erythroblastic leukemia viral (v-erb-b) oncogene homolog, avian)	0.589457	0.000401979
	23235	SNF1-like kinase 2	0.307035	0.00118204
	23235	SNF1-like kinase 2	0.315236	0.000818718
	4088	SMAD, mothers against DPP homolog 3 (Drosophila)	0.632007	0.000870809
	4088	SMAD, mothers against DPP homolog 3 (Drosophila)	-1.13257	0.00028403
	4088	SMAD, mothers against DPP homolog 3 (Drosophila)	0.585596	0.00498574
	8611	phosphatidic acid phosphatase type 2A	0.464898	0.00108628
	56288	par-3 partitioning defective 3 homolog (C. elegans)	0.261165	0.00199179
	64407	regulator of G-protein signalling 18	-0.611742	0.000546481
	841	caspase 8, apoptosis-related cysteine peptidase	-0.311989	0.00124887
	7128	tumor necrosis factor, alpha-induced protein 3	-0.531868	0.00129027
	7128	tumor necrosis factor, alpha-induced protein 3	-0.532451	0.00194574
	379	ADP-ribosylation factor 4-like	0.448116	0.00222623
	379	ADP-ribosylation factor 4-like	0.387518	0.00381895
	402	ADP-ribosylation factor-like 2	0.423463	0.00228676
	5873	RAB27A, member RAS oncogene family	-0.409314	0.00380142
	5873	RAB27A, member RAS oncogene family	-0.618384	0.000284393
	6236	Ras-related associated with diabetes	0.710395	0.00043733
	9649	Ral GEF with PH domain and SH3 binding motif 1	0.247107	0.00136084
	51128	SAR1a gene homolog 2 (S. cerevisiae)	-0.314418	0.00177096
	54509	ras homolog gene family, member F (in filopodia)	0.41843	0.000895349
	57799	RAB40C, member RAS oncogene family	-0.252737	0.00122888
	326624	RAB37, member RAS oncogene family	0.640692	0.000468093
	23543	RNA binding motif protein 9	0.57162	0.000327387
	23543	RNA binding motif protein 9	0.773821	1.23728e-05
	23543	RNA binding motif protein 9	0.330165	0.00169795
	1616	death-associated protein 6	0.366799	0.000308901
	2081	endoplasmic reticulum to nucleus signalling 1	0.356721	0.00223285
	392	Rho GTPase activating protein 1	0.507672	0.00258523
	392	Rho GTPase activating protein 1	0.561036	0.00290497
	392	Rho GTPase activating protein 1	0.483272	0.00161898
	9111	N-myc (and STAT) interactor	-0.393692	0.00032072
	51311	toll-like receptor 8	-0.660256	0.000801397
	10454	mitogen-activated protein kinase kinase kinase 7 interacting protein 1	0.393826	0.0029486
	10912	growth arrest and DNA-damage-inducible, gamma	-0.230221	0.00179504
	4216	mitogen-activated protein kinase kinase kinase 4	0.305768	0.00205377
	975	CD81 antigen (target of antiproliferative antibody 1)	-0.331006	0.000457744
	55504	tumor necrosis factor receptor superfamily, member 19	0.782086	0.00328417
	10746	mitogen-activated protein kinase kinase kinase 2	-0.337284	0.000448661
	1164	CDC28 protein kinase regulatory subunit 2	-0.631292	0.00247384
	1164	CDC28 protein kinase regulatory subunit 2	-0.670287	0.0011374
	6790	serine/threonine kinase 6	-0.465413	0.00410671
	7153	topoisomerase (DNA) II alpha 170kDa	-0.889645	0.00164962
	117283	inositol hexaphosphate kinase 3	0.519608	0.000785065
	960	CD44 antigen (homing function and Indian blood group system)	-0.431406	0.0029486
	81533	NA	0.329534	0.000830669
	1462	chondroitin sulfate proteoglycan 2 (versican)	-0.421581	0.00185762
	3910	laminin, alpha 4	0.699253	0.00387929
	3910	laminin, alpha 4	0.667542	0.00187132
	2571	glutamate decarboxylase 1 (brain, 67kDa)	-0.414749	0.00118204
	8927	bassoon (presynaptic cytomatrix protein)	0.287186	0.000870809
	9094	unc-119 homolog (C. elegans)	0.332245	0.00151831
	2643	GTP cyclohydrolase 1 (dopa-responsive dystonia)	-0.673637	0.00470177
response to stumulus	GeneID	GeneName	Mvalue	Pvalue
	1956	epidermal growth factor receptor (erythroblastic leukemia viral (v-erb-b) oncogene homolog, avian)	0.38277	0.000801616
	1956	epidermal growth factor receptor (erythroblastic leukemia viral (v-erb-b) oncogene homolog, avian)	0.61035	0.000282236
	1956	epidermal growth factor receptor (erythroblastic leukemia viral (v-erb-b) oncogene homolog, avian)	0.589457	0.000401979
	4216	mitogen-activated protein kinase kinase kinase 4	0.305768	0.00205377
	10209	eukaryotic translation initiation factor 1	0.284659	0.00289378
	10209	eukaryotic translation initiation factor 1	0.390865	0.000894873
	10912	growth arrest and DNA-damage-inducible, gamma	-0.230221	0.00179504
	6362	chemokine (C-C motif) ligand 18 (pulmonary and activation-regulated)	-1.37877	3.38986e-05
	112476	NA	0.542636	0.00116682
	2081	endoplasmic reticulum to nucleus signalling 1	0.356721	0.00223285
	3316	heat shock 27kDa protein 2	0.469255	0.00350309
	26353	heat shock 22kDa protein 8	0.428012	0.00162531
	366	aquaporin 9	-1.65143	1.23728e-05
	27244	sestrin 1	0.437645	0.000238697
	6648	superoxide dismutase 2, mitochondrial	-1.29925	0.00235119
	1490	connective tissue growth factor	0.662871	0.000591512
	2151	coagulation factor II (thrombin) receptor-like 2	-0.409704	0.00238756
	822	capping protein (actin filament), gelsolin-like	-0.269416	0.00108628
	3429	interferon, alpha-inducible protein 27	-0.44385	0.000940268
	641	Bloom syndrome	-0.340886	0.00121801
	1453	casein kinase 1, delta	0.277664	0.000940268
	5424	polymerase (DNA directed), delta 1, catalytic subunit 125kDa	-0.470641	0.0012629
	6421	splicing factor proline/glutamine-rich (polypyrimidine tract binding protein associated)	0.408535	0.00273413
	7153	topoisomerase (DNA) II alpha 170kDa	-0.889645	0.00164962
	7398	ubiquitin specific peptidase 1	-0.3069	0.00254806
	55120	Fanconi anemia, complementation group L	-0.286061	0.00137832
	117283	inositol hexaphosphate kinase 3	0.519608	0.000785065
	83990	BRCA1 interacting protein C-terminal helicase 1	-0.249062	0.00387175
	25	v-abl Abelson murine leukemia viral oncogene homolog 1	0.374028	0.00115684
	10111	RAD50 homolog (S. cerevisiae)	0.253661	0.00212894
	4361	MRE11 meiotic recombination 11 homolog A (S. cerevisiae)	0.774696	0.000302178
	2068	excision repair cross-complementing rodent repair deficiency, complementation group 2 (xeroderma pigmentosum D)	0.37112	0.00145107
	3929	lipopolysaccharide binding protein	-1.26253	8.00323e-05
	4068	SH2 domain protein 1A, Duncan's disease (lymphoproliferative syndrome)	-0.49428	0.00182902
	4283	chemokine (C-X-C motif) ligand 9	-0.946009	0.000102888
	4332	myeloid cell nuclear differentiation antigen	-0.452671	0.000238697
	10982	microtubule-associated protein, RP/EB family, member 2	0.611049	0.00435201
	12	serpin peptidase inhibitor, clade A (alpha-1 antiproteinase, antitrypsin), member 3	-0.547277	0.00393248
	624	bradykinin receptor B2	0.492465	0.00279431
	2357	formyl peptide receptor 1	-0.739305	0.00193222
	2358	formyl peptide receptor-like 1	-0.657726	0.00440798
	2919	chemokine (C-X-C motif) ligand 1 (melanoma growth stimulating activity, alpha)	-1.67089	0.0024464
	2919	chemokine (C-X-C motif) ligand 1 (melanoma growth stimulating activity, alpha)	-1.93535	0.000158258
	2921	chemokine (C-X-C motif) ligand 3	-0.944478	0.00016616
	3557	interleukin 1 receptor antagonist	-0.372581	0.00043733
	3627	chemokine (C-X-C motif) ligand 10	-0.977775	0.000457744
	4065	lymphocyte antigen 75	-0.683562	0.00043733
	4615	myeloid differentiation primary response gene (88)	-0.449732	0.000177806
	6279	S100 calcium binding protein A8 (calgranulin A)	-1.10106	7.11526e-05
	6283	S100 calcium binding protein A12 (calgranulin C)	-0.380029	0.00426491
	6348	chemokine (C-C motif) ligand 3	-1.08358	0.00226289
	6354	chemokine (C-C motif) ligand 7	-0.404547	0.000890258
	6363	chemokine (C-C motif) ligand 19	-1.04724	0.000310368
	7124	tumor necrosis factor (TNF superfamily, member 2)	-0.413785	0.00295461
	7130	tumor necrosis factor, alpha-induced protein 6	-1.88919	3.59735e-07
	7130	tumor necrosis factor, alpha-induced protein 6	-1.86119	3.59735e-07
	9111	N-myc (and STAT) interactor	-0.393692	0.00032072
	9435	carbohydrate (N-acetylglucosamine-6-O) sulfotransferase 2	0.626659	0.00492626
	9734	histone deacetylase 9	0.341588	0.000652052
	10563	chemokine (C-X-C motif) ligand 13 (B-cell chemoattractant)	-1.54203	0.000274011
	51284	toll-like receptor 7	-0.489792	0.00197227
	51311	toll-like receptor 8	-0.660256	0.000801397
	2776	guanine nucleotide binding protein (G protein), q polypeptide	-0.178442	0.0038666
	5627	protein S (alpha)	0.239142	0.0037228
	5005	orosomucoid 2	-0.448799	0.000591512
	4261	class II, major histocompatibility complex, transactivator	-0.30557	0.00208353
	3458	interferon, gamma	-0.207795	0.00129027
	629	B-factor, properdin	-0.924131	0.000238697
	10747	mannan-binding lectin serine peptidase 2	0.545238	0.00471008
	214	activated leukocyte cell adhesion molecule	-0.427412	0.000103537
	963	CD53 antigen	-0.412248	0.00121801
	1439	colony stimulating factor 2 receptor, beta, low-affinity (granulocyte-macrophage)	-0.743687	0.00419084
	9976	C-type lectin domain family 2, member B	-0.403214	0.0021332
	9976	C-type lectin domain family 2, member B	-0.566524	0.000274713
	10538	basic leucine zipper transcription factor, ATF-like	-0.443904	0.000999742
	8685	macrophage receptor with collagenous structure	-0.329074	0.00206015
	1238	chemokine binding protein 2	-0.325574	0.00221646
	2359	formyl peptide receptor-like 2	-0.304432	0.0012629
	5473	pro-platelet basic protein (chemokine (C-X-C motif) ligand 7)	0.646708	0.000809519
	6036	ribonuclease, RNase A family, 2 (liver, eosinophil-derived neurotoxin)	-0.484436	0.00469348
	6092	roundabout, axon guidance receptor, homolog 2 (Drosophila)	0.507787	0.000238697
	9353	slit homolog 2 (Drosophila)	0.594188	0.00419084
	368	ATP-binding cassette, sub-family C (CFTR/MRP), member 6	0.560058	0.000526693
	407	arrestin 3, retinal (X-arrestin)	-0.28107	0.00450503
	4070	tumor-associated calcium signal transducer 2	-0.488548	0.00258123
	6010	rhodopsin (opsin 2, rod pigment) (retinitis pigmentosa 4, autosomal dominant)	0.670168	9.61797e-05
	7078	TIMP metallopeptidase inhibitor 3 (Sorsby fundus dystrophy, pseudoinflammatory)	0.671058	0.00193222
	9094	unc-119 homolog (C. elegans)	0.332245	0.00151831
	977	CD151 antigen	-0.533847	0.00262682
	3757	potassium voltage-gated channel, subfamily H (eag-related), member 2	-0.431744	0.00472793
	1545	cytochrome P450, family 1, subfamily B, polypeptide 1	-0.528328	0.0014677
	3983	actin binding LIM protein 1	0.492074	0.00124887
	9429	ATP-binding cassette, sub-family G (WHITE), member 2	-0.511192	0.00485443
	10512	sema domain, immunoglobulin domain (Ig), short basic domain, secreted, (semaphorin) 3C	-0.255047	0.00320197
	670	Problem with annotationfile, check manual	0.407565	0.000591512
	4501	metallothionein 1X	-0.651437	0.00122149
	23327	neural precursor cell expressed, developmentally down-regulated 4-like	0.318424	0.00204498
	23327	neural precursor cell expressed, developmentally down-regulated 4-like	0.27245	0.00318858
	23327	neural precursor cell expressed, developmentally down-regulated 4-like	0.508392	0.00016616
	4486	macrophage stimulating 1 receptor (c-met-related tyrosine kinase)	-0.741935	3.7437e-05
	6920	transcription elongation factor A (SII), 3	0.506686	0.000501796
	1520	cathepsin S	-0.637464	0.000441477
	1896	ectodysplasin A	0.254652	0.00444668
	2209	Fc fragment of IgG, high affinity Ia, receptor (CD64)	-1.02563	1.52766e-07
	2212	Fc fragment of IgG, low affinity IIa, receptor (CD32)	-0.484064	0.000282236
	2213	Fc fragment of IgG, low affinity IIb, receptor (CD32)	-0.504078	0.00165591
	2213	Fc fragment of IgG, low affinity IIb, receptor (CD32)	-0.447704	0.000368317
	2533	FYN binding protein (FYB-120/130)	-0.857306	1.79349e-05
	3001	granzyme A (granzyme 1, cytotoxic T-lymphocyte-associated serine esterase 3)	-0.525401	0.00169258
	3117	major histocompatibility complex, class II, DQ alpha 1	-0.545395	0.00107979
	3560	interleukin 2 receptor, beta	-0.652321	0.000245998
	3937	lymphocyte cytosolic protein 2 (SH2 domain containing leukocyte protein of 76kDa)	-0.375976	0.00228892
	4851	Notch homolog 1, translocation-associated (Drosophila)	-0.497953	0.00134791
	6935	transcription factor 8 (represses interleukin 2 expression)	0.264434	0.00485288
	7433	vasoactive intestinal peptide receptor 1	0.597694	0.00117329
	8477	G protein-coupled receptor 65	-0.716762	0.00256697
	8809	interleukin 18 receptor 1	-0.268774	0.004163
	9636	interferon, alpha-inducible protein (clone IFI-15K)	-0.321996	0.00299309
	10175	cornichon homolog (Drosophila)	-0.413099	0.00280769
	10175	cornichon homolog (Drosophila)	-0.308708	0.00176372
	10507	sema domain, immunoglobulin domain (Ig), transmembrane domain (TM) and short cytoplasmic domain, (semaphorin) 4D	-0.433594	0.000708008
	10673	tumor necrosis factor (ligand) superfamily, member 13b	-0.371304	0.00219009
	25939	SAM domain and HD domain 1	-0.536758	0.00010365
	51665	ankyrin repeat and SOCS box-containing 1	0.168895	0.00456251
	917	CD3G antigen, gamma polypeptide (TiT3 complex)	-0.396445	0.00278224
	5618	prolactin receptor	-0.266599	0.00171247
	975	CD81 antigen (target of antiproliferative antibody 1)	-0.331006	0.000457744
Taxis	GeneID	GeneName	Mvalue	Pvalue
	1238	chemokine binding protein 2	-0.325574	0.00221646
	2357	formyl peptide receptor 1	-0.739305	0.00193222
	2358	formyl peptide receptor-like 1	-0.657726	0.00440798
	2359	formyl peptide receptor-like 2	-0.304432	0.0012629
	2919	chemokine (C-X-C motif) ligand 1 (melanoma growth stimulating activity, alpha)	-1.67089	0.0024464
	2919	chemokine (C-X-C motif) ligand 1 (melanoma growth stimulating activity, alpha)	-1.93535	0.000158258
	2921	chemokine (C-X-C motif) ligand 3	-0.944478	0.00016616
	3627	chemokine (C-X-C motif) ligand 10	-0.977775	0.000457744
	4283	chemokine (C-X-C motif) ligand 9	-0.946009	0.000102888
	5473	pro-platelet basic protein (chemokine (C-X-C motif) ligand 7)	0.646708	0.000809519
	6036	ribonuclease, RNase A family, 2 (liver, eosinophil-derived neurotoxin)	-0.484436	0.00469348
	6092	roundabout, axon guidance receptor, homolog 2 (Drosophila)	0.507787	0.000238697
	6348	chemokine (C-C motif) ligand 3	-1.08358	0.00226289
	6354	chemokine (C-C motif) ligand 7	-0.404547	0.000890258
	6362	chemokine (C-C motif) ligand 18 (pulmonary and activation-regulated)	-1.37877	3.38986e-05
	6363	chemokine (C-C motif) ligand 19	-1.04724	0.000310368
	9353	slit homolog 2 (Drosophila)	0.594188	0.00419084
	10563	chemokine (C-X-C motif) ligand 13 (B-cell chemoattractant)	-1.54203	0.000274011
intracellular signaling cascade	GeneID	GeneName	Mvalue	Pvalue
	25	v-abl Abelson murine leukemia viral oncogene homolog 1	0.374028	0.00115684
	115	adenylate cyclase 9	0.376937	0.00117329
	1123	chimerin (chimaerin) 1	-0.563609	0.000680199
	1123	chimerin (chimaerin) 1	-0.504757	0.00454826
	2534	FYN oncogene related to SRC, FGR, YES	0.374793	0.000170842
	2534	FYN oncogene related to SRC, FGR, YES	0.398506	0.000238697
	2534	FYN oncogene related to SRC, FGR, YES	0.374431	0.000801616
	2919	chemokine (C-X-C motif) ligand 1 (melanoma growth stimulating activity, alpha)	-1.67089	0.0024464
	2919	chemokine (C-X-C motif) ligand 1 (melanoma growth stimulating activity, alpha)	-1.93535	0.000158258
	3059	hematopoietic cell-specific Lyn substrate 1	-0.497564	0.00367218
	3718	Janus kinase 3 (a protein tyrosine kinase, leukocyte)	-0.528575	0.000195033
	3932	lymphocyte-specific protein tyrosine kinase	-0.276784	0.0025456
	3932	lymphocyte-specific protein tyrosine kinase	-0.565307	0.00339981
	3937	lymphocyte cytosolic protein 2 (SH2 domain containing leukocyte protein of 76kDa)	-0.375976	0.00228892
	4068	SH2 domain protein 1A, Duncan's disease (lymphoproliferative syndrome)	-0.49428	0.00182902
	5332	phospholipase C, beta 4	0.251818	0.00279431
	5341	pleckstrin	-0.604888	0.00328417
	5580	protein kinase C, delta	-0.309508	0.00102454
	6775	signal transducer and activator of transcription 4	-0.461036	0.000292554
	7409	vav 1 oncogene	0.843899	0.000327387
	7410	vav 2 oncogene	-0.352359	0.00146084
	8476	CDC42 binding protein kinase alpha (DMPK-like)	0.528434	4.90438e-05
	9231	discs, large homolog 5 (Drosophila)	0.401968	0.00328417
	10175	cornichon homolog (Drosophila)	-0.413099	0.00280769
	10175	cornichon homolog (Drosophila)	-0.308708	0.00176372
	11113	citron (rho-interacting, serine/threonine kinase 21)	0.992083	9.41072e-06
	11113	citron (rho-interacting, serine/threonine kinase 21)	1.03604	1.23728e-05
	22941	SH3 and multiple ankyrin repeat domains 2	0.817465	0.000368317
	22941	SH3 and multiple ankyrin repeat domains 2	0.672801	0.000591512
	23589	calcium regulated heat stable protein 1, 24kDa	0.379173	0.00221853
	23770	FK506 binding protein 8, 38kDa	-0.366632	0.00148236
	51665	ankyrin repeat and SOCS box-containing 1	0.168895	0.00456251
	58533	sorting nexin 6	-0.206054	0.00238756
	90203	chromosome 20 open reading frame 161	0.44047	0.000953454
	2357	formyl peptide receptor 1	-0.739305	0.00193222
	379	ADP-ribosylation factor 4-like	0.448116	0.00222623
	379	ADP-ribosylation factor 4-like	0.387518	0.00381895
	402	ADP-ribosylation factor-like 2	0.423463	0.00228676
	5873	RAB27A, member RAS oncogene family	-0.409314	0.00380142
	5873	RAB27A, member RAS oncogene family	-0.618384	0.000284393
	5899	Problem with annotationfile, check manual	0.383821	0.000591512
	6236	Ras-related associated with diabetes	0.710395	0.00043733
	9649	Ral GEF with PH domain and SH3 binding motif 1	0.247107	0.00136084
	10788	IQ motif containing GTPase activating protein 2	-0.662387	3.38986e-05
	51128	SAR1a gene homolog 2 (S. cerevisiae)	-0.314418	0.00177096
	54509	ras homolog gene family, member F (in filopodia)	0.41843	0.000895349
	57799	RAB40C, member RAS oncogene family	-0.252737	0.00122888
	326624	RAB37, member RAS oncogene family	0.640692	0.000468093
	2533	FYN binding protein (FYB-120/130)	-0.857306	1.79349e-05
	23235	SNF1-like kinase 2	0.307035	0.00118204
	23235	SNF1-like kinase 2	0.315236	0.000818718
	23543	RNA binding motif protein 9	0.57162	0.000327387
	23543	RNA binding motif protein 9	0.773821	1.23728e-05
	23543	RNA binding motif protein 9	0.330165	0.00169795
	1616	death-associated protein 6	0.366799	0.000308901
	8611	phosphatidic acid phosphatase type 2A	0.464898	0.00108628
	2081	endoplasmic reticulum to nucleus signalling 1	0.356721	0.00223285
	392	Rho GTPase activating protein 1	0.507672	0.00258523
	392	Rho GTPase activating protein 1	0.561036	0.00290497
	392	Rho GTPase activating protein 1	0.483272	0.00161898
	2260	fibroblast growth factor receptor 1 (fms-related tyrosine kinase 2, Pfeiffer syndrome)	0.503639	0.000429282
	2260	fibroblast growth factor receptor 1 (fms-related tyrosine kinase 2, Pfeiffer syndrome)	0.667454	0.000413511
	9111	N-myc (and STAT) interactor	-0.393692	0.00032072
	51311	toll-like receptor 8	-0.660256	0.000801397
	10454	mitogen-activated protein kinase kinase kinase 7 interacting protein 1	0.393826	0.0029486
	10912	growth arrest and DNA-damage-inducible, gamma	-0.230221	0.00179504
	4216	mitogen-activated protein kinase kinase kinase 4	0.305768	0.00205377
	975	CD81 antigen (target of antiproliferative antibody 1)	-0.331006	0.000457744
	1950	epidermal growth factor (beta-urogastrone)	0.381546	0.000732263
	200734	sprouty-related, EVH1 domain containing 2	0.441388	0.000652052
	55504	tumor necrosis factor receptor superfamily, member 19	0.782086	0.00328417
	10746	mitogen-activated protein kinase kinase kinase 2	-0.337284	0.000448661
	5618	prolactin receptor	-0.266599	0.00171247
	841	caspase 8, apoptosis-related cysteine peptidase	-0.311989	0.00124887
	2316	filamin A, alpha (actin binding protein 280)	-0.646191	5.75318e-05
	4615	myeloid differentiation primary response gene (88)	-0.449732	0.000177806
	10392	caspase recruitment domain family, member 4	0.400659	0.00468282
	7128	tumor necrosis factor, alpha-induced protein 3	-0.531868	0.00129027
	7128	tumor necrosis factor, alpha-induced protein 3	-0.532451	0.00194574
	1164	CDC28 protein kinase regulatory subunit 2	-0.631292	0.00247384
	1164	CDC28 protein kinase regulatory subunit 2	-0.670287	0.0011374
	6790	serine/threonine kinase 6	-0.465413	0.00410671
	7153	topoisomerase (DNA) II alpha 170kDa	-0.889645	0.00164962
	117283	inositol hexaphosphate kinase 3	0.519608	0.000785065
	1956	epidermal growth factor receptor (erythroblastic leukemia viral (v-erb-b) oncogene homolog, avian)	0.38277	0.000801616
	1956	epidermal growth factor receptor (erythroblastic leukemia viral (v-erb-b) oncogene homolog, avian)	0.61035	0.000282236
	1956	epidermal growth factor receptor (erythroblastic leukemia viral (v-erb-b) oncogene homolog, avian)	0.589457	0.000401979
	2776	guanine nucleotide binding protein (G protein), q polypeptide	-0.178442	0.0038666
	624	bradykinin receptor B2	0.492465	0.00279431
	10563	chemokine (C-X-C motif) ligand 13 (B-cell chemoattractant)	-1.54203	0.000274011
	56288	par-3 partitioning defective 3 homolog (C. elegans)	0.261165	0.00199179
	7433	vasoactive intestinal peptide receptor 1	0.597694	0.00117329
	2869	G protein-coupled receptor kinase 5	0.542355	0.00193222
	153	adrenergic, beta-1-, receptor	0.322976	0.00129027
	153	adrenergic, beta-1-, receptor	0.305995	0.00179504
organismal physiological process	GeneID	GeneName	Mvalue	Pvalue
	366	aquaporin 9	-1.65143	1.23728e-05
	629	B-factor, properdin	-0.924131	0.000238697
	1238	chemokine binding protein 2	-0.325574	0.00221646
	1520	cathepsin S	-0.637464	0.000441477
	1896	ectodysplasin A	0.254652	0.00444668
	2209	Fc fragment of IgG, high affinity Ia, receptor (CD64)	-1.02563	1.52766e-07
	2212	Fc fragment of IgG, low affinity IIa, receptor (CD32)	-0.484064	0.000282236
	2213	Fc fragment of IgG, low affinity IIb, receptor (CD32)	-0.504078	0.00165591
	2213	Fc fragment of IgG, low affinity IIb, receptor (CD32)	-0.447704	0.000368317
	2533	FYN binding protein (FYB-120/130)	-0.857306	1.79349e-05
	3001	granzyme A (granzyme 1, cytotoxic T-lymphocyte-associated serine esterase 3)	-0.525401	0.00169258
	3117	major histocompatibility complex, class II, DQ alpha 1	-0.545395	0.00107979
	3429	interferon, alpha-inducible protein 27	-0.44385	0.000940268
	3458	interferon, gamma	-0.207795	0.00129027
	3560	interleukin 2 receptor, beta	-0.652321	0.000245998
	3937	lymphocyte cytosolic protein 2 (SH2 domain containing leukocyte protein of 76kDa)	-0.375976	0.00228892
	4261	class II, major histocompatibility complex, transactivator	-0.30557	0.00208353
	4851	Notch homolog 1, translocation-associated (Drosophila)	-0.497953	0.00134791
	5473	pro-platelet basic protein (chemokine (C-X-C motif) ligand 7)	0.646708	0.000809519
	6935	transcription factor 8 (represses interleukin 2 expression)	0.264434	0.00485288
	7433	vasoactive intestinal peptide receptor 1	0.597694	0.00117329
	8477	G protein-coupled receptor 65	-0.716762	0.00256697
	8809	interleukin 18 receptor 1	-0.268774	0.004163
	9636	interferon, alpha-inducible protein (clone IFI-15K)	-0.321996	0.00299309
	10175	cornichon homolog (Drosophila)	-0.413099	0.00280769
	10175	cornichon homolog (Drosophila)	-0.308708	0.00176372
	10507	sema domain, immunoglobulin domain (Ig), transmembrane domain (TM) and short cytoplasmic domain, (semaphorin) 4D	-0.433594	0.000708008
	10512	sema domain, immunoglobulin domain (Ig), short basic domain, secreted, (semaphorin) 3C	-0.255047	0.00320197
	10673	tumor necrosis factor (ligand) superfamily, member 13b	-0.371304	0.00219009
	10747	mannan-binding lectin serine peptidase 2	0.545238	0.00471008
	25939	SAM domain and HD domain 1	-0.536758	0.00010365
	3757	potassium voltage-gated channel, subfamily H (eag-related), member 2	-0.431744	0.00472793
	6640	syntrophin, alpha 1 (dystrophin-associated protein A1, 59kDa, acidic component)	0.578524	0.00392911
	6641	syntrophin, beta 1 (dystrophin-associated protein A1, 59kDa, basic component 1)	-0.327509	0.00138746
	8082	sarcospan (Kras oncogene-associated gene)	0.38779	0.00251883
	10052	gap junction protein, alpha 7, 45kDa (connexin 45)	-0.31035	0.0013341
	1439	colony stimulating factor 2 receptor, beta, low-affinity (granulocyte-macrophage)	-0.743687	0.00419084
	10725	nuclear factor of activated T-cells 5, tonicity-responsive	0.403001	0.000885329
	23327	neural precursor cell expressed, developmentally down-regulated 4-like	0.318424	0.00204498
	23327	neural precursor cell expressed, developmentally down-regulated 4-like	0.27245	0.00318858
	23327	neural precursor cell expressed, developmentally down-regulated 4-like	0.508392	0.00016616
	624	bradykinin receptor B2	0.492465	0.00279431
	2035	erythrocyte membrane protein band 4.1 (elliptocytosis 1, RH-linked)	-0.481873	0.00223003
	3627	chemokine (C-X-C motif) ligand 10	-0.977775	0.000457744
	6646	sterol O-acyltransferase (acyl-Coenzyme A: cholesterol acyltransferase) 1	-0.351246	0.00431949
	3929	lipopolysaccharide binding protein	-1.26253	8.00323e-05
	4068	SH2 domain protein 1A, Duncan's disease (lymphoproliferative syndrome)	-0.49428	0.00182902
	4283	chemokine (C-X-C motif) ligand 9	-0.946009	0.000102888
	4332	myeloid cell nuclear differentiation antigen	-0.452671	0.000238697
	10982	microtubule-associated protein, RP/EB family, member 2	0.611049	0.00435201
	12	serpin peptidase inhibitor, clade A (alpha-1 antiproteinase, antitrypsin), member 3	-0.547277	0.00393248
	5005	orosomucoid 2	-0.448799	0.000591512
	2357	formyl peptide receptor 1	-0.739305	0.00193222
	2358	formyl peptide receptor-like 1	-0.657726	0.00440798
	2919	chemokine (C-X-C motif) ligand 1 (melanoma growth stimulating activity, alpha)	-1.67089	0.0024464
	2919	chemokine (C-X-C motif) ligand 1 (melanoma growth stimulating activity, alpha)	-1.93535	0.000158258
	2921	chemokine (C-X-C motif) ligand 3	-0.944478	0.00016616
	3557	interleukin 1 receptor antagonist	-0.372581	0.00043733
	4065	lymphocyte antigen 75	-0.683562	0.00043733
	4615	myeloid differentiation primary response gene (88)	-0.449732	0.000177806
	6279	S100 calcium binding protein A8 (calgranulin A)	-1.10106	7.11526e-05
	6283	S100 calcium binding protein A12 (calgranulin C)	-0.380029	0.00426491
	6348	chemokine (C-C motif) ligand 3	-1.08358	0.00226289
	6354	chemokine (C-C motif) ligand 7	-0.404547	0.000890258
	6362	chemokine (C-C motif) ligand 18 (pulmonary and activation-regulated)	-1.37877	3.38986e-05
	6363	chemokine (C-C motif) ligand 19	-1.04724	0.000310368
	7124	tumor necrosis factor (TNF superfamily, member 2)	-0.413785	0.00295461
	7130	tumor necrosis factor, alpha-induced protein 6	-1.88919	3.59735e-07
	7130	tumor necrosis factor, alpha-induced protein 6	-1.86119	3.59735e-07
	9111	N-myc (and STAT) interactor	-0.393692	0.00032072
	9435	carbohydrate (N-acetylglucosamine-6-O) sulfotransferase 2	0.626659	0.00492626
	9734	histone deacetylase 9	0.341588	0.000652052
	10563	chemokine (C-X-C motif) ligand 13 (B-cell chemoattractant)	-1.54203	0.000274011
	51284	toll-like receptor 7	-0.489792	0.00197227
	51311	toll-like receptor 8	-0.660256	0.000801397
	6648	superoxide dismutase 2, mitochondrial	-1.29925	0.00235119
	214	activated leukocyte cell adhesion molecule	-0.427412	0.000103537
	641	Bloom syndrome	-0.340886	0.00121801
	963	CD53 antigen	-0.412248	0.00121801
	9976	C-type lectin domain family 2, member B	-0.403214	0.0021332
	9976	C-type lectin domain family 2, member B	-0.566524	0.000274713
	10538	basic leucine zipper transcription factor, ATF-like	-0.443904	0.000999742
	51665	ankyrin repeat and SOCS box-containing 1	0.168895	0.00456251
	917	CD3G antigen, gamma polypeptide (TiT3 complex)	-0.396445	0.00278224
	5618	prolactin receptor	-0.266599	0.00171247
	975	CD81 antigen (target of antiproliferative antibody 1)	-0.331006	0.000457744
	4660	protein phosphatase 1, regulatory (inhibitor) subunit 12B	0.291494	0.00228676
	1956	epidermal growth factor receptor (erythroblastic leukemia viral (v-erb-b) oncogene homolog, avian)	0.38277	0.000801616
	1956	epidermal growth factor receptor (erythroblastic leukemia viral (v-erb-b) oncogene homolog, avian)	0.61035	0.000282236
	1956	epidermal growth factor receptor (erythroblastic leukemia viral (v-erb-b) oncogene homolog, avian)	0.589457	0.000401979
	183	angiotensinogen (serpin peptidase inhibitor, clade A, member 8)	0.572756	0.000468093
	4012	leucyl/cystinyl aminopeptidase	-0.214635	0.00154597
	53405	chloride intracellular channel 5	0.996121	0.00118308
	368	ATP-binding cassette, sub-family C (CFTR/MRP), member 6	0.560058	0.000526693
	407	arrestin 3, retinal (X-arrestin)	-0.28107	0.00450503
	2359	formyl peptide receptor-like 2	-0.304432	0.0012629
	4070	tumor-associated calcium signal transducer 2	-0.488548	0.00258123
	6010	rhodopsin (opsin 2, rod pigment) (retinitis pigmentosa 4, autosomal dominant)	0.670168	9.61797e-05
	6036	ribonuclease, RNase A family, 2 (liver, eosinophil-derived neurotoxin)	-0.484436	0.00469348
	6092	roundabout, axon guidance receptor, homolog 2 (Drosophila)	0.507787	0.000238697
	7078	TIMP metallopeptidase inhibitor 3 (Sorsby fundus dystrophy, pseudoinflammatory)	0.671058	0.00193222
	9094	unc-119 homolog (C. elegans)	0.332245	0.00151831
	9353	slit homolog 2 (Drosophila)	0.594188	0.00419084
	2571	glutamate decarboxylase 1 (brain, 67kDa)	-0.414749	0.00118204
	8927	bassoon (presynaptic cytomatrix protein)	0.287186	0.000870809
	2643	GTP cyclohydrolase 1 (dopa-responsive dystonia)	-0.673637	0.00470177
	977	CD151 antigen	-0.533847	0.00262682
	1545	cytochrome P450, family 1, subfamily B, polypeptide 1	-0.528328	0.0014677
	3983	actin binding LIM protein 1	0.492074	0.00124887
	2068	excision repair cross-complementing rodent repair deficiency, complementation group 2 (xeroderma pigmentosum D)	0.37112	0.00145107
	2151	coagulation factor II (thrombin) receptor-like 2	-0.409704	0.00238756
	2776	guanine nucleotide binding protein (G protein), q polypeptide	-0.178442	0.0038666
	5627	protein S (alpha)	0.239142	0.0037228
cytoskeleton organization and biogenesis	GeneID	GeneName	Mvalue	Pvalue
	392	Rho GTPase activating protein 1	0.507672	0.00258523
	392	Rho GTPase activating protein 1	0.561036	0.00290497
	392	Rho GTPase activating protein 1	0.483272	0.00161898
	2245	FYVE, RhoGEF and PH domain containing 1 (faciogenital dysplasia)	0.341593	0.000875917
	3983	actin binding LIM protein 1	0.492074	0.00124887
	6348	chemokine (C-C motif) ligand 3	-1.08358	0.00226289
	6443	sarcoglycan, beta (43kDa dystrophin-associated glycoprotein)	0.320919	0.00368186
	10395	deleted in liver cancer 1	0.412633	0.00286267
	152273	FYVE, RhoGEF and PH domain containing 5	0.58351	0.00190575
	288	ankyrin 3, node of Ranvier (ankyrin G)	0.797993	0.00016616
	917	CD3G antigen, gamma polypeptide (TiT3 complex)	-0.396445	0.00278224
	56288	par-3 partitioning defective 3 homolog (C. elegans)	0.261165	0.00199179
	2035	erythrocyte membrane protein band 4.1 (elliptocytosis 1, RH-linked)	-0.481873	0.00223003
	2037	erythrocyte membrane protein band 4.1-like 2	0.378872	0.00203651
	23136	erythrocyte membrane protein band 4.1-like 3	-0.61146	0.00267688
	3833	kinesin family member C1	-0.404849	0.00233075
	1164	CDC28 protein kinase regulatory subunit 2	-0.631292	0.00247384
	1164	CDC28 protein kinase regulatory subunit 2	-0.670287	0.0011374
	6790	serine/threonine kinase 6	-0.465413	0.00410671
	27229	NA	0.299801	0.00162102
	8480	RAE1 RNA export 1 homolog (S. pombe)	-0.256174	0.00395584
	402	ADP-ribosylation factor-like 2	0.423463	0.00228676
	2934	gelsolin (amyloidosis, Finnish type)	0.878748	0.00043733
	2316	filamin A, alpha (actin binding protein 280)	-0.646191	5.75318e-05
	2919	chemokine (C-X-C motif) ligand 1 (melanoma growth stimulating activity, alpha)	-1.67089	0.0024464
	2919	chemokine (C-X-C motif) ligand 1 (melanoma growth stimulating activity, alpha)	-1.93535	0.000158258
	9788	metastasis suppressor 1	-0.304742	0.00102454
	10391	coronin, actin binding protein, 2B	0.802432	0.00016616
	23092	Rho GTPase activating protein 26	-0.2506	0.00235119
	54509	ras homolog gene family, member F (in filopodia)	0.41843	0.000895349
	7456	Wiskott-Aldrich syndrome protein interacting protein	-0.409434	0.000661677
	7456	Wiskott-Aldrich syndrome protein interacting protein	-0.21417	0.00256697
	10109	actin related protein 2/3 complex, subunit 2, 34kDa	-0.867869	0.00146273
	822	capping protein (actin filament), gelsolin-like	-0.269416	0.00108628
	6711	spectrin, beta, non-erythrocytic 1	0.416946	0.00419784
MAPKKK cascade	GeneID	GeneName	Mvalue	Pvalue
	2260	fibroblast growth factor receptor 1 (fms-related tyrosine kinase 2, Pfeiffer syndrome)	0.503639	0.000429282
	2260	fibroblast growth factor receptor 1 (fms-related tyrosine kinase 2, Pfeiffer syndrome)	0.667454	0.000413511
	10454	mitogen-activated protein kinase kinase kinase 7 interacting protein 1	0.393826	0.0029486
	10912	growth arrest and DNA-damage-inducible, gamma	-0.230221	0.00179504
	4216	mitogen-activated protein kinase kinase kinase 4	0.305768	0.00205377
	975	CD81 antigen (target of antiproliferative antibody 1)	-0.331006	0.000457744
	1950	epidermal growth factor (beta-urogastrone)	0.381546	0.000732263
	2357	formyl peptide receptor 1	-0.739305	0.00193222
	200734	sprouty-related, EVH1 domain containing 2	0.441388	0.000652052
	55504	tumor necrosis factor receptor superfamily, member 19	0.782086	0.00328417
	1616	death-associated protein 6	0.366799	0.000308901
	10746	mitogen-activated protein kinase kinase kinase 2	-0.337284	0.000448661
regulation of apoptosis	GeneID	GeneName	Mvalue	Pvalue
	330	baculoviral IAP repeat-containing 3	-0.457148	0.00115684
	330	baculoviral IAP repeat-containing 3	0.28293	0.00480779
	597	BCL2-related protein A1	-0.85466	0.000807329
	841	caspase 8, apoptosis-related cysteine peptidase	-0.311989	0.00124887
	842	caspase 9, apoptosis-related cysteine peptidase	0.347461	0.0025456
	917	CD3G antigen, gamma polypeptide (TiT3 complex)	-0.396445	0.00278224
	8738	CASP2 and RIPK1 domain containing adaptor with death domain	0.187136	0.00386044
	8996	nucleolar protein 3 (apoptosis repressor with CARD domain)	0.348778	0.00299309
	10392	caspase recruitment domain family, member 4	0.400659	0.00468282
	22900	caspase recruitment domain family, member 8	-0.323724	0.00398994
	5074	PRKC, apoptosis, WT1, regulator	-0.322079	0.00334356
	665	BCL2/adenovirus E1B 19kDa interacting protein 3-like	0.218758	0.00377884
	839	caspase 6, apoptosis-related cysteine peptidase	-0.306927	0.002156
	2068	excision repair cross-complementing rodent repair deficiency, complementation group 2 (xeroderma pigmentosum D)	0.37112	0.00145107
	2081	endoplasmic reticulum to nucleus signalling 1	0.356721	0.00223285
	5325	pleiomorphic adenoma gene-like 1	0.404366	0.00120203
	9141	programmed cell death 5	-0.289258	0.00277078
	55504	tumor necrosis factor receptor superfamily, member 19	0.782086	0.00328417
	1616	death-associated protein 6	0.366799	0.000308901
	25	v-abl Abelson murine leukemia viral oncogene homolog 1	0.374028	0.00115684
	332	baculoviral IAP repeat-containing 5 (survivin)	-0.374561	0.00492411
	2308	forkhead box O1A (rhabdomyosarcoma)	0.462129	0.00237181
	5618	prolactin receptor	-0.266599	0.00171247
	7124	tumor necrosis factor (TNF superfamily, member 2)	-0.413785	0.00295461
	7128	tumor necrosis factor, alpha-induced protein 3	-0.531868	0.00129027
	7128	tumor necrosis factor, alpha-induced protein 3	-0.532451	0.00194574
	10507	sema domain, immunoglobulin domain (Ig), transmembrane domain (TM) and short cytoplasmic domain, (semaphorin) 4D	-0.433594	0.000708008
	23017	Fas apoptotic inhibitory molecule 2	0.261291	0.00176372
apoptosis	GeneID	GeneName	Mvalue	Pvalue
	332	baculoviral IAP repeat-containing 5 (survivin)	-0.374561	0.00492411
	665	BCL2/adenovirus E1B 19kDa interacting protein 3-like	0.218758	0.00377884
	839	caspase 6, apoptosis-related cysteine peptidase	-0.306927	0.002156
	1616	death-associated protein 6	0.366799	0.000308901
	2081	endoplasmic reticulum to nucleus signalling 1	0.356721	0.00223285
	3001	granzyme A (granzyme 1, cytotoxic T-lymphocyte-associated serine esterase 3)	-0.525401	0.00169258
	5074	PRKC, apoptosis, WT1, regulator	-0.322079	0.00334356
	7124	tumor necrosis factor (TNF superfamily, member 2)	-0.413785	0.00295461
	7128	tumor necrosis factor, alpha-induced protein 3	-0.531868	0.00129027
	7128	tumor necrosis factor, alpha-induced protein 3	-0.532451	0.00194574
	7133	tumor necrosis factor receptor superfamily, member 1B	-0.243019	0.00283172
	8477	G protein-coupled receptor 65	-0.716762	0.00256697
	9141	programmed cell death 5	-0.289258	0.00277078
	10912	growth arrest and DNA-damage-inducible, gamma	-0.230221	0.00179504
	23017	Fas apoptotic inhibitory molecule 2	0.261291	0.00176372
	27018	nerve growth factor receptor (TNFRSF16) associated protein 1	0.443886	0.0012336
	55504	tumor necrosis factor receptor superfamily, member 19	0.782086	0.00328417
	64112	modulator of apoptosis 1	0.241544	0.00377024
	117283	inositol hexaphosphate kinase 3	0.519608	0.000785065
	841	caspase 8, apoptosis-related cysteine peptidase	-0.311989	0.00124887
	842	caspase 9, apoptosis-related cysteine peptidase	0.347461	0.0025456
	7416	voltage-dependent anion channel 1	-0.340847	0.00115684
	330	baculoviral IAP repeat-containing 3	-0.457148	0.00115684
	330	baculoviral IAP repeat-containing 3	0.28293	0.00480779
	597	BCL2-related protein A1	-0.85466	0.000807329
	917	CD3G antigen, gamma polypeptide (TiT3 complex)	-0.396445	0.00278224
	8738	CASP2 and RIPK1 domain containing adaptor with death domain	0.187136	0.00386044
	8996	nucleolar protein 3 (apoptosis repressor with CARD domain)	0.348778	0.00299309
	10392	caspase recruitment domain family, member 4	0.400659	0.00468282
	22900	caspase recruitment domain family, member 8	-0.323724	0.00398994
	2068	excision repair cross-complementing rodent repair deficiency, complementation group 2 (xeroderma pigmentosum D)	0.37112	0.00145107
	5325	pleiomorphic adenoma gene-like 1	0.404366	0.00120203
	25	v-abl Abelson murine leukemia viral oncogene homolog 1	0.374028	0.00115684
	2308	forkhead box O1A (rhabdomyosarcoma)	0.462129	0.00237181
	5618	prolactin receptor	-0.266599	0.00171247
	10507	sema domain, immunoglobulin domain (Ig), transmembrane domain (TM) and short cytoplasmic domain, (semaphorin) 4D	-0.433594	0.000708008
