# Supplementary material for: Effect of infliximab on mRNA expression profiles in synovial tissue of rheumatoid arthritis patients
Source: Arthritis Res Ther. 2006 Nov 29;8(6):R179. doi: 10.1186/ar2090 (PMC1794525; doi:10.1186/ar2090)
Supplement: Additional file 11 — An Excel file containing a list of GO categories (biological process) of DE genes due to treatment in EULAR good responders. Each category is assigned a q value to establish over-representation of the specific category among the DE genes. [file ar2090-S11.xls]

## Sheet: GofileRescGvsB
GOID	q-values	nbrInDEList	nbrOnChip	GOcategory
GO:0009611	0.0065234087743674	9	232	response to wounding
GO:0006952	0.0065234087743674	13	504	defense response
GO:0009607	0.0065234087743674	14	585	response to biotic stimulus
GO:0006955	0.0065234087743674	12	458	immune response
GO:0050896	0.0067977918283494	20	1096	response to stimulus
GO:0009605	0.00990165017085528	14	658	response to external stimulus
GO:0042221	0.00990165017085528	6	139	response to chemical substance
GO:0009628	0.0270421471992361	7	233	response to abiotic stimulus
GO:0009613	0.0290947026827371	8	306	response to pest, pathogen or parasite
GO:0043207	0.031754885674802	8	316	response to external biotic stimulus
GO:0006950	0.0352662435901331	12	629	response to stress
GO:0050874	0.047839373940845	16	1009	organismal physiological process
GO:0007600	0.0488490889530349	6	218	sensory perception
GO:0007165	0.0513295978101406	22	1607	signal transduction
GO:0007154	0.0513816778803977	26	2024	cell communication
GO:0009581	0.0570112771576867	6	236	detection of external stimulus
GO:0051244	0.0649776855547589	23	1770	regulation of cellular physiological process
GO:0050794	0.066020500979202	24	1884	regulation of cellular process
GO:0019222	0.072015276889188	18	1303	regulation of metabolism
GO:0050789	0.0954486442336203	25	2068	regulation of biological process
GO:0050791	0.101924695127481	23	1878	regulation of physiological process
GO:0031323	0.125036098679141	16	1209	regulation of cellular metabolism
GO:0045449	0.168307378191727	15	1164	regulation of transcription
GO:0019219	0.17932298930017	15	1185	regulation of nucleobase, nucleoside, nucleotide and nucleic acid metabolism
GO:0050877	0.17932298930017	6	346	neurophysiological process
GO:0006350	0.204262376224389	15	1218	transcription
GO:0048519	0.216878488206292	7	463	negative regulation of biological process
GO:0043285	0.216878488206292	6	379	biopolymer catabolism
GO:0007155	0.216878488206292	6	383	cell adhesion
GO:0051243	0.216878488206292	6	383	negative regulation of cellular physiological process
GO:0007275	0.228864115268410	14	1170	development
GO:0043118	0.234622862165351	6	399	negative regulation of physiological process
GO:0048523	0.294642784344131	6	431	negative regulation of cellular process
GO:0009057	0.335144023735881	6	453	macromolecule catabolism
GO:0006355	0.408832550813119	12	1113	regulation of transcription, DNA-dependent
GO:0006351	0.449712626507035	12	1151	transcription, DNA-dependent
GO:0007166	0.449712626507035	7	619	cell surface receptor linked signal transduction
GO:0009653	0.55707908237748	8	782	morphogenesis
GO:0009056	0.58856655518262	6	584	catabolism
GO:0006139	0.62202358692779	17	1863	nucleobase, nucleoside, nucleotide and nucleic acid metabolism
GO:0009887	0.62202358692779	6	618	organogenesis
GO:0048513	0.62202358692779	6	618	organ development
GO:0009987	0.687606565430677	57	6547	cellular process
GO:0007242	0.71977996745388	6	679	intracellular signaling cascade
GO:0043283	0.756397063955942	9	1063	biopolymer metabolism
GO:0008152	0.756621071590967	37	4337	metabolism
GO:0050875	0.782169217738734	49	5738	cellular physiological process
GO:0006810	0.782169217738734	10	1273	transport
GO:0051234	0.782169217738734	10	1276	establishment of localization
GO:0006464	0.782169217738734	8	1033	protein modification
GO:0044238	0.782169217738734	33	3991	primary metabolism
GO:0051179	0.782169217738734	10	1285	localization
GO:0044237	0.784861483940612	34	4147	cellular metabolism
GO:0043170	0.784861483940612	16	2075	macromolecule metabolism
GO:0007582	0.784861483940612	53	6292	physiological process
GO:0044267	0.784861483940612	14	1841	cellular protein metabolism
GO:0019538	0.784861483940612	14	1852	protein metabolism
GO:0044260	0.784861483940612	15	1991	cellular macromolecule metabolism
GO:0008150	1	62	7201	biological_process
