# Supplementary material for: Effect of infliximab on mRNA expression profiles in synovial tissue of rheumatoid arthritis patients
Source: Arthritis Res Ther. 2006 Nov 29;8(6):R179. doi: 10.1186/ar2090 (PMC1794525; doi:10.1186/ar2090)
Supplement: Additional file 3 — An Excel file containing a list of DE genes of EULAR good responders versus nonresponders for Table 2. [file ar2090-S3.xls]

## Sheet: BtopEularGvsB
EULAR Good vs Bad	ProbeID	M	t	q-Value	B
28593	RG103-C3	2.90617	13.6809	9.74346e-06	12.54	R37566	Hs.252451	Sema domain, immunoglobulin domain (Ig), short basic domain, secreted, (semaphorin) 3A	10371
28689	RG151-C3	2.69602	11.7897	3.05944e-05	10.8596	N30680	Hs.521008	Tumor necrosis factor, alpha-induced protein 9	79689
26867	RG250-C11	2.66322	12.3687	3.05944e-05	10.6837	N51438	Hs.252451	Sema domain, immunoglobulin domain (Ig), short basic domain, secreted, (semaphorin) 3A	10371
31243	RG76-C6	2.12698	11.7617	3.89106e-05	10.1477	AA127965	Hs.367688	Homo sapiens, clone IMAGE:4794726, mRNA	0
24823	RG244-D11	3.11247	11.123	3.89106e-05	10.1846	T55587	Hs.386215	Transmembrane protein 23	259230
3028	RG164-F4	2.1299	10.3099	9.43064e-05	9.29483	AA478618	Hs.135254	Thrombospondin, type I, domain containing 2	84870
26175	RG244-C11	3.10358	10.1567	9.95424e-05	9.1186	T63245	Hs.521008	Tumor necrosis factor, alpha-induced protein 9	79689
21962	RG167-H2	1.7011	9.89329	0.000125314	8.80864	AA456324	Hs.379858	Dimethylarginine dimethylaminohydrolase 1	23576
5689	RG143-B2	1.35768	9.64768	0.000144953	8.5118	H99460	Hs.137674	Transient receptor potential cation channel, subfamily A, member 1	8989
15603	RG26-A12	2.23682	9.63142	0.000144953	8.49189	AA280514	0	0	0
1384	RG15-E10	1.39924	9.07835	0.000294208	7.79343	T50282	Hs.516578	Tissue factor pathway inhibitor (lipoprotein-associated coagulation inhibitor)	7035
2476	RG221-E10	-1.92819	-8.95886	0.000301505	7.63711	AA972352	Hs.85862	PDZ and LIM domain 3	27295
5058	RG162-E7	1.15051	8.94983	0.000301505	7.62521	R43780	Hs.12876	Transcribed locus	0
188	RG95-F4	1.97865	8.61264	0.000458882	7.17293	H99813	Hs.268573	Glutathione S-transferase theta 1	2952
25139	RG62-D11	1.26185	8.57925	0.000458882	7.12726	AA448277	Hs.370666	Forkhead box O1A (rhabdomyosarcoma)	2308
9388	RG298-F11	1.77825	8.43871	0.000534896	6.9333	AI358916	Hs.41154	Zic family member 1 (odd-paired homolog, Drosophila)	7545
3047	RG172-B10	1.35066	8.30226	0.00062344	6.74223	R44377	Hs.547671	CDNA FLJ37531 fis, clone BRCAN2012929	0
3883	RG250-B10	1.68604	7.9759	0.000991074	6.27412	N63471	0	0	0
13645	RG64-B9	2.94668	7.80451	0.00124086	6.02189	AA457718	Hs.485489	Chloride intracellular channel 5	53405
4251	RG100-A4	1.76677	7.77034	0.00124678	5.97106	H20570	Hs.6136	Rho GTPase activating protein 20	57569
25099	RG42-D11	1.89134	7.72813	0.00127279	5.90804	R66991	Hs.505007	SRY (sex determining region Y)-box 5	6660
3638	RG130-F1	2.0944	7.68074	0.00128189	5.83695	AA152351	Hs.353035	TWIST neighbor	221830
16255	RG15-D10	2.61061	7.64639	0.00128189	5.78522	AA280514	0	0	0
10078	RG308-E8	-1.73244	-7.5981	0.00128189	5.71218	AA131343	Hs.538879	Transcribed locus	0
32112	RG170-G6	2.18679	7.59011	0.00128189	5.70006	AA451886	Hs.154654	Cytochrome P450, family 1, subfamily B, polypeptide 1	1545
20604	RG164-G4	1.85307	7.58481	0.00128189	5.69201	AA479155	Hs.483408	Protein phosphatase 2 (formerly 2A), catalytic subunit, alpha isoform	5515
29117	RG25-C3	1.65399	7.54529	0.00128189	5.63189	AA599177	Hs.304682	Cystatin C (amyloid angiopathy and cerebral hemorrhage)	1471
8342	RG116-F8	1.69229	7.52151	0.00128189	5.59558	N20862	Hs.486507	TBP-like 1	9519
23709	RG25-C2	2.04625	7.50066	0.00128189	5.56369	AA448157	Hs.154654	Cytochrome P450, family 1, subfamily B, polypeptide 1	1545
12198	RG15-E9	2.51047	7.48983	0.00128189	5.5471	T61445	Hs.197320	Transducin-like enhancer of split 1 (E(sp1) homolog, Drosophila)	7088
9551	RG44-A11	1.28796	7.4651	0.00128189	5.50914	R84376	Hs.433512	ARP3 actin-related protein 3 homolog (yeast)	10096
22483	RG85-D11	1.56157	7.46274	0.00128189	5.50552	H77494	Hs.203717	Fibronectin 1	2335
29765	RG12-D9	1.45532	7.68513	0.00128189	5.4667	AA490466	Hs.524894	Gap junction protein, beta 2, 26kDa (connexin 26)	2706
25560	RG274-H5	1.01494	7.4199	0.00128189	5.43951	AA933076	Hs.470538	Low density lipoprotein-related protein 2	4036
12360	RG95-E12	-1.26855	-7.41762	0.00128189	5.43599	AA043996	Hs.82963	Gonadotropin-releasing hormone 1 (luteinizing-releasing hormone)	2796
20012	RG202-H10	1.84738	7.3914	0.00130274	5.39545	AA706982	Hs.119983	Mannan-binding lectin serine protease 2	10747
21000	RG22-G4	-1.49976	-7.35649	0.00134478	5.3413	AA598653	Hs.136348	Periostin, osteoblast specific factor	10631
8199	RG44-B11	1.47607	7.19773	0.00171702	5.09265	H47335	Hs.492859	UDP-N-acteylglucosamine pyrophosphorylase 1	6675
32010	RG118-G9	-1.17649	-7.16748	0.00174036	5.04483	AA142919	Hs.310458	Tetraspan 2	10100
30079	RG168-D12	1.09332	7.15404	0.00174036	5.02353	AA453807	Hs.444733	Transcribed locus, strongly similar to XP_531023.1 LOC463393 [Pan troglodytes]	0
21663	RG15-D11	1.76152	7.14574	0.00174036	5.01037	AA461065	Hs.248267	Mercaptopyruvate sulfurtransferase	4357
30633	RG106-D9	1.87395	7.09929	0.00184091	4.93649	H23137	Hs.526441	Collomin	342035
26381	RG10-C2	-1.25674	-7.04713	0.00196837	4.85313	H59620	Hs.520819	Insulin induced gene 1	3638
2100	RG33-E10	1.17961	7.25359	0.00197102	4.84072	AA479781	Hs.263671	Radixin	5962
28580	RG95-G6	2.62368	7.00638	0.00201915	4.78771	W42723	Hs.789	Chemokine (C-X-C motif) ligand 1 (melanoma growth stimulating activity, alpha)	2919
8146	RG20-F2	-0.995442	-6.93374	0.00218286	4.67043	AA405804	0	0	0
18940	RG8-H4	1.27519	6.9315	0.00218286	4.6668	H09936	Hs.30956	Nescient helix loop helix 1	4807
16399	RG87-D10	1.53056	6.91395	0.00218286	4.63832	AA430698	Hs.80919	Synaptophysin-like protein	6856
19845	RG122-D1	1.9394	6.90842	0.00218286	4.62936	AA609348	Hs.461405	KIAA1576 protein	57687
27896	RG89-H6	-1.22962	-6.89065	0.00218286	4.60046	N47008	Hs.434494	Synaptojanin 2	8871
16365	RG71-D7	2.74098	7.65824	0.00218286	4.58603	N41052	0	0	0
20292	RG8-G4	1.3457	6.87683	0.00218286	4.57796	N64862	Hs.370503	FYN binding protein (FYB-120/130)	2533
2177	RG73-A7	1.89917	6.86856	0.00218286	4.56449	AA046679	Hs.27621	Clone TUA8 Cri-du-chat region mRNA	0
27416	RG187-H12	2.1627	6.84611	0.00222899	4.52784	H13278	Hs.58324	A disintegrin-like and metalloprotease (reprolysin type) with thrombospondin type 1 motif, 5 (aggrecanase-2)	11096
5412	RG3-F5	1.06387	7.56899	0.00230387	4.47575	H47026	Hs.276808	Mannosyl (beta-1,4-)-glycoprotein beta-1,4-N-acetylglucosaminyltransferase	4248
30255	RG256-D12	1.77549	6.79068	0.00237085	4.43702	AA699878	0	0	0
25420	RG202-H11	1.90055	6.7666	0.00238403	4.39742	AA682637	Hs.8786	Carbohydrate (N-acetylglucosamine-6-O) sulfotransferase 2	9435
28850	RG231-G3	2.26918	6.76136	0.00238403	4.38878	AA664105	Hs.470791	Zinc finger protein 533	151126
19103	RG88-D10	1.7704	6.75816	0.00238403	4.38351	AA029934	Hs.436873	Integrin, alpha V (vitronectin receptor, alpha polypeptide, antigen CD51)	3685
30603	RG90-D12	-2.29919	-7.83237	0.00242872	4.24003	T53389	Hs.111732	Fc fragment of IgG binding protein	8857
23442	RG231-G2	2.21246	6.72052	0.00242872	4.32137	AA664104	Hs.431498	Forkhead box P1	27086
5228	RG246-E10	-1.1249	-6.71986	0.00242872	4.32028	T96030	Hs.31564	Chromosome 9 open reading frame 154	158326
5434	RG15-F2	-2.38735	-6.68934	0.00248775	4.26972	AA293671	Hs.405667	CD8 antigen, beta polypeptide 1 (p37)	926
26125	RG220-C8	1.86454	6.68862	0.00248775	4.26853	AA984940	Hs.728	Ribonuclease, RNase A family, 2 (liver, eosinophil-derived neurotoxin)	6036
11304	RG243-F12	2.42368	6.66472	0.00250363	4.22882	R49458	Hs.301296	CDNA: FLJ23131 fis, clone LNG08502	0
15131	RG132-A6	1.69338	6.6604	0.00250363	4.22164	W93585	Hs.183114	Hypothetical protein FLJ10312	79822
25830	RG72-G8	1.25603	7.08788	0.00250363	4.24805	N63034	0	0	0
1921	RG287-A1	-3.03268	-6.64622	0.00250547	4.19804	AI016051	Hs.483444	Chemokine (C-X-C motif) ligand 14	9547
7729	RG145-A8	1.53737	6.64263	0.00250547	4.19206	AA400422	Hs.353035	TWIST neighbor	221830
2666	RG317-E7	1.96098	8.6767	0.00260626	3.49905	H96188	Hs.125419	CDNA FLJ37672 fis, clone BRHIP2012059	0
9984	RG260-E11	1.57315	6.5955	0.00265004	4.11335	AA599376	Hs.55205	Myopalladin	84665
10547	RG202-A11	-1.0585	-6.55555	0.00280835	4.04636	W85878	Hs.533299	Transcription factor 19 (SC1)	6941
569	RG287-B1	-1.18959	-6.53009	0.00290026	4.00354	AA999897	Hs.499483	Similar to Serine/threonine-protein kinase PLK1 (Polo-like kinase 1) (PLK-1) (Serine-threonine protein kinase 13) (STPK13)	441777
9968	RG252-E11	0.833515	6.48598	0.0030991	3.9291	AA758492	0	0	0
3114	RG208-F1	0.823016	6.43696	0.00330527	3.84601	AA459108	Hs.546534	Discoidin, CUB and LCCL domain containing 1	285761
9839	RG188-A11	3.05505	6.43589	0.00330527	3.8442	R82802	0	0	0
16438	RG107-H7	1.11023	6.39418	0.00351155	3.77319	AA432103	Hs.480311	LIM protein (similar to rat protein kinase C-binding enigma)	10611
27901	RG93-D3	-1.29328	-6.38104	0.00351155	3.75078	AA430665	Hs.520942	Claudin 4	1364
30744	RG162-H6	-1.85742	-6.3792	0.00351155	3.74764	R40176	Hs.483444	Chemokine (C-X-C motif) ligand 14	9547
10327	RG94-A5	0.645747	6.37464	0.00351155	3.73984	AA676805	Hs.336994	Metastasis suppressor 1	9788
3174	RG236-F7	1.83739	6.45441	0.00409974	3.60621	AA779273	Hs.335163	KIAA1102 protein	22998
13038	RG97-E3	1.56724	6.20965	0.00464201	3.45583	AA455235	Hs.459538	Aldehyde dehydrogenase 1 family, member A3	220
9930	RG236-E2	-1.22105	-6.18546	0.00479644	3.41383	AA777594	Hs.509651	Farnesyltransferase, CAAX box, beta	2342
14343	RG74-B6	0.751379	6.1454	0.00501505	3.34408	W37628	Hs.431081	Ubiquitin specific protease 53	54532
28951	RG279-C12	-1.18786	-6.14248	0.00501505	3.33897	AA976642	Hs.156527	Axin 2 (conductin, axil)	8313
1466	RG59-E1	-0.823886	-6.14238	0.00501505	3.33881	AA115248	Hs.369574	CDC42 effector protein (Rho GTPase binding) 3	10602
4187	RG68-A4	-1.11962	-6.11591	0.0051731	3.29258	W84751	Hs.486596	NHS-like 1	57224
3900	RG258-F10	1.69058	6.1134	0.0051731	3.28818	AA664081	Hs.434948	TGF-betaIIR beta	0
27482	RG223-H3	1.21098	6.09611	0.00526941	3.25791	AA708619	Hs.128856	Scavenger receptor class A, member 3	51435
7845	RG205-A2	1.54047	6.09149	0.00526941	3.24981	AA699974	Hs.498494	Proprotein convertase subtilisin/kexin type 6	5046
11641	RG73-B9	0.876233	6.08175	0.00530726	3.23273	N70592	Hs.157031	Phosphatidylinositol glycan, class N	23556
13877	RG180-B9	2.95129	6.06723	0.00534626	3.20725	W51794	Hs.375129	Matrix metalloproteinase 3 (stromelysin 1, progelatinase)	4314
1591	RG119-A10	-0.949287	-6.0619	0.00534626	3.19788	AA404269	Hs.524348	Prickle-like 1 (Drosophila)	144165
4	RG3-F4	1.99901	6.0605	0.00534626	3.19543	AA143331	Hs.83169	Matrix metalloproteinase 1 (interstitial collagenase)	4312
17172	RG133-H10	1.07679	6.01854	0.00572318	3.12155	AA191322	Hs.369123	Pleckstrin homology domain containing, family A (phosphoinositide binding specific) member 2	59339
14910	RG20-E9	0.771568	5.99351	0.00593653	3.07735	AA428029	Hs.529231	Similar to basic leucine zipper and W2 domains 1	151579
32218	RG222-G9	1.38368	5.97993	0.00602744	3.05333	AA040861	Hs.492859	UDP-N-acteylglucosamine pyrophosphorylase 1	6675
7616	RG89-E5	-3.88284	-5.94891	0.00632535	2.99836	T56281	Hs.513626	Metallothionein 1F (functional)	4494
29178	RG53-G9	0.615381	5.93055	0.00648246	2.96576	N49280	Hs.522029	Kelch-like 9 (Drosophila)	55958
13339	RG245-A12	-1.07637	-5.91697	0.00658469	2.9416	R19360	Hs.502564	Notch homolog 2 (Drosophila) N-terminal like	388677
4873	RG70-A7	1.09719	6.43668	0.00672955	2.98667	N72286	Hs.137674	Transient receptor potential cation channel, subfamily A, member 1	8989
13127	RG141-A6	0.954871	5.88765	0.00682422	2.88937	N95440	Hs.102941	Full length insert cDNA clone ZB81B12	0
4421	RG184-A7	0.66963	5.88142	0.00683825	2.87826	H40323	Hs.13640	Roundabout, axon guidance receptor, homolog 1 (Drosophila)	6091
27937	RG109-D9	-0.768869	-5.86006	0.00699513	2.84009	AA057738	Hs.287362	Transducin-like enhancer of split 3 (E(sp1) homolog, Drosophila)	7090
28589	RG99-C9	0.861387	5.8549	0.00699513	2.83086	T51856	Hs.443723	GrpE-like 1, mitochondrial (E. coli)	80273
28660	RG135-G6	1.21435	5.85436	0.00699513	2.8299	AA191433	Hs.132966	Met proto-oncogene (hepatocyte growth factor receptor)	4233
17790	RG107-G7	0.943928	5.84731	0.00702324	2.81729	AA487462	0	0	0
7827	RG193-A11	-0.543739	-5.78907	0.00777499	2.71278	AA757576	Hs.3094	KIAA0063 gene product	9929
15764	RG106-E12	0.87439	5.7681	0.00801855	2.67504	H09143	Hs.515046	Solute carrier family 39 (zinc transporter), member 3	29985
30129	RG196-D3	1.26426	6.26826	0.00804908	2.69574	N24042	Hs.379858	Dimethylarginine dimethylaminohydrolase 1	23576
27623	RG291-D12	0.636413	5.75568	0.00806341	2.65265	H43617	0	0	0
1491	RG71-A4	-0.817237	-5.80852	0.00935483	2.53156	N63623	Hs.495391	RAB GTPase activating protein 1-like	9910
22357	RG25-D2	1.68574	5.65735	0.00956697	2.47459	T68274	Hs.391835	Complement component 8, beta polypeptide	732
27765	RG25-D3	1.0978	5.64855	0.00964527	2.45858	AA598478	Hs.78065	Complement component 7	730
30017	RG140-D3	0.892882	5.6292	0.0099252	2.42334	AA461119	Hs.386684	Abelson helper integration site	54806
1646	RG147-E7	1.08038	5.62363	0.00994605	2.41319	R28669	Hs.10784	Family with sequence similarity 46, member A	55603
15859	RG154-A12	-1.09859	-5.61461	0.010028	2.39674	AA169230	0	0	0
26127	RG220-C11	-0.706771	-5.60702	0.010028	2.38289	AA983765	Hs.113094	Coronin, actin binding protein, 2A	7464
5465	RG31-B2	1.25483	5.60248	0.010028	2.3746	H78135	Hs.492859	UDP-N-acteylglucosamine pyrophosphorylase 1	6675
20478	RG100-G7	1.29522	5.60134	0.010028	2.37252	H17398	0	0	0
25226	RG106-H8	0.731683	5.59484	0.010028	2.36065	H29265	Hs.386684	Abelson helper integration site	54806
24652	RG160-H5	1.81086	5.58859	0.010028	2.34922	AA233892	Hs.546252	Chromosome 9 open reading frame 47	286223
12658	RG247-E3	0.886455	5.58829	0.010028	2.34867	R66526	Hs.445715	CDNA FLJ41369 fis, clone BRCAN2006117	0
727	RG25-B4	1.45371	5.5835	0.010028	2.33992	AA487235	Hs.284289	F-box protein 11	80204
20083	RG238-D10	0.674232	5.57624	0.010028	2.32665	AA629903	Hs.205865	Hypothetical protein LOC143458	143458
10498	RG178-E8	-0.718522	-5.57556	0.010028	2.32539	AA035450	Hs.374613	Inositol 1,4,5-triphosphate receptor, type 1	3708
5546	RG71-F2	0.837194	5.85548	0.010028	2.37673	N63099	Hs.254117	CDNA clone IMAGE:4816339, partial cds	0
13022	RG89-E3	-3.88808	-5.84328	0.0101271	2.35037	AA056013	0	0	0
26733	RG186-C2	-0.771478	-5.55943	0.0101271	2.29585	N63744	Hs.524571	Cell division cycle associated 8	55143
9634	RG88-E2	-1.09183	-5.67996	0.0101999	2.30972	R38640	Hs.89584	Insulinoma-associated 1	3642
21834	RG103-H2	-1.22038	-5.53143	0.0105295	2.2445	H18956	Hs.121876	Transcribed locus	0
14678	RG242-F3	1.14094	5.51226	0.0108467	2.20927	AA418818	Hs.192221	Elongation factor, RNA polymerase II, 2	22936
26017	RG168-C2	1.12287	5.49842	0.0109346	2.1838	AA447661	Hs.59554	Sestrin 1	27244
2778	RG40-F1	2.1876	5.49819	0.0109346	2.18337	R22189	Hs.23349	Transcribed locus	0
23301	RG159-C8	-1.41542	-5.49657	0.0109346	2.1804	AA458645	Hs.6314	Seizure related 6 homolog (mouse)-like 2	26470
27804	RG41-H12	-3.49283	-5.48077	0.0111862	2.15128	R68635	Hs.512842	Microfibrillar associated protein 5	8076
31049	RG314-D9	1.15508	6.76973	0.0111862	1.97419	R58955	Hs.386684	Abelson helper integration site	54806
2157	RG65-A1	1.92709	5.47202	0.0112214	2.13514	AA454675	0	0	0
4609	RG280-A1	-0.790091	-5.45647	0.0114419	2.10645	AA987423	Hs.472856	Chromosome 20 open reading frame 67	63935
24935	RG300-D11	1.22623	5.45362	0.0114419	2.10118	H91303	Hs.523789	Trophoblast-derived noncoding RNA	283131
17932	RG179-G4	-1.76347	-5.45061	0.0114419	2.09562	AA757754	Hs.100058	Dihydropyrimidinase-like 4	10570
29956	RG108-H6	-1.02081	-5.44741	0.0114419	2.08972	H15677	Hs.193825	Protein phosphatase 2 (formerly 2A), regulatory subunit B (PR 52), beta isoform	5521
23205	RG111-C8	0.972268	5.42693	0.0118262	2.05183	R26131	Hs.10784	Family with sequence similarity 46, member A	55603
3723	RG170-B10	0.554203	5.42042	0.0118948	2.03977	AA449357	Hs.17731	Hypothetical protein FLJ12892	64770
2216	RG93-E4	-0.934306	-5.39477	0.0123403	1.99223	AA291491	Hs.458320	DC12 protein	56941
6624	RG269-F5	-0.927428	-5.38954	0.0123403	1.98252	AA991889	Hs.318898	Hypothetical protein DKFZp434K191	29797
59	RG31-B4	0.812849	5.38851	0.0123403	1.98061	H53038	Hs.50308	Huntingtin interacting protein 2	3093
25326	RG158-H2	-2.19646	-5.38768	0.0123403	1.97906	R60995	Hs.21016	Coagulation factor C homolog, cochlin (Limulus polyphemus)	1690
257	RG131-B1	1.18201	5.3741	0.0124805	1.95385	W70242	Hs.445589	Transcribed locus	0
1945	RG299-A1	-1.47607	-5.63174	0.0124805	2.00698	AI356028	Hs.148685	G protein-coupled receptor, family C, group 5, member B	51704
10583	RG222-A5	-1.03705	-5.49031	0.0124805	1.97833	AA101971	Hs.369438	V-ets erythroblastosis virus E26 oncogene homolog 1 (avian)	2113
7542	RG53-E2	-1.60212	-5.3557	0.0127761	1.91963	R73672	0	0	0
6279	RG97-B5	-1.04605	-5.35308	0.0127761	1.91476	W73473	Hs.473163	Bone morphogenetic protein 7 (osteogenic protein 1)	655
24681	RG176-D2	1.26335	5.34102	0.0129979	1.89229	AA456147	Hs.444329	Glypican 6	10082
16671	RG223-D10	0.82374	5.33055	0.013183	1.87278	AA150403	0	0	0
27905	RG93-D9	1.7659	5.3201	0.0133275	1.85329	AA292226	Hs.540696	Solute carrier family 6 (neurotransmitter transporter, creatine), member 8	6535
7977	RG269-A8	0.732287	5.31816	0.0133275	1.84967	AA974173	Hs.528884	Similar to CGI-148 protein	201158
7838	RG201-E2	-0.784741	-5.31284	0.0133275	1.83975	W73738	Hs.351344	Transmembrane protein 25	84866
2763	RG32-B4	0.831202	5.31208	0.0133275	1.83833	R97517	Hs.124696	Dehydrogenase/reductase (SDR family) member 6	56898
12778	RG307-E3	0.762849	5.29792	0.0134854	1.81188	AA598581	Hs.444329	Glypican 6	10082
1524	RG87-E4	-1.3567	-5.29726	0.0134854	1.81064	N50854	Hs.534334	Nucleolar protein 1, 120kDa	4839
11398	RG291-F9	1.13068	5.29374	0.0134854	1.80407	AA134749	Hs.370666	Forkhead box O1A (rhabdomyosarcoma)	2308
27284	RG123-H6	1.16246	5.29351	0.0134854	1.80364	AA443966	Hs.31595	Claudin 11 (oligodendrocyte transmembrane protein)	5010
18710	RG229-G1	-0.906908	-5.28237	0.0137013	1.7828	R37876	Hs.470259	Hypothetical protein FLJ12650	79570
24814	RG240-H8	-1.31119	-5.2747	0.0138119	1.76846	AA699589	Hs.380906	Myeloid-associated differentiation marker	91663
28998	RG303-G9	0.776748	5.27216	0.0138119	1.7637	R95920	0	0	0
27582	RG271-H9	1.20758	5.26911	0.0138123	1.75798	AA910836	Hs.156727	Ankylosis, progressive homolog (mouse)	56172
5749	RG171-B8	2.01019	5.26405	0.0138682	1.7485	AA452824	Hs.511265	Sema domain, transmembrane domain (TM), and cytoplasmic domain, (semaphorin) 6D	80031
14482	RG142-F9	1.17889	5.25886	0.0139263	1.73878	AA496123	Hs.9788	Nedd4 family interacting protein 1	80762
4625	RG288-A1	0.905924	5.25595	0.0139263	1.73332	AI016810	Hs.391481	PDZ domain containing 6	27152
1276	RG297-F10	-0.91738	-5.24209	0.0142297	1.70735	AI278730	Hs.159711	Guanine nucleotide binding protein (G protein), gamma 4	2786
7976	RG269-E5	-0.77439	-5.22818	0.0145423	1.68122	AA988049	0	0	0
31276	RG92-G6	-0.69817	-5.22501	0.0145449	1.67526	W73474	Hs.81874	Microsomal glutathione S-transferase 2	4258
8593	RG244-B2	2.65255	5.22225	0.0145449	1.6701	H15261	Hs.470791	Zinc finger protein 533	151126
27485	RG223-D9	0.768615	5.21587	0.0145694	1.6581	AA115197	Hs.535005	LOC441010	441010
19796	RG94-H10	0.881901	5.21564	0.0145694	1.65767	AA701554	Hs.153618	HLA complex group 8	80869
16650	RG215-H1	1.52279	5.80084	0.0145874	1.74158	AA504845	Hs.444915	Solute carrier family 1 (neuronal/epithelial high affinity glutamate transporter, system Xag), member 1	6505
13427	RG289-A12	1.21954	5.20377	0.0145874	1.63534	AI018087	Hs.480615	Synaptopodin 2	171024
13522	RG4-F3	1.26467	5.20216	0.0145874	1.63231	AA394236	Hs.473152	Transcription factor AP-2 gamma (activating enhancer binding protein 2 gamma)	7022
31798	RG14-G3	-1.57253	-5.19878	0.0145874	1.62596	N57872	Hs.144567	Alanine-glyoxylate aminotransferase (oxalosis I; hyperoxaluria I; glycolicaciduria; serine-pyruvate aminotransferase)	189
5916	RG255-F5	1.3164	5.19817	0.0145874	1.6248	AA677528	Hs.540129	Transcribed locus	0
17956	RG191-G4	0.9375	5.19738	0.0145874	1.62332	AA058663	Hs.334846	Poliovirus receptor-related 1 (herpesvirus entry mediator C; nectin)	5818
11215	RG199-B12	1.51865	5.19537	0.0145874	1.61953	N51752	Hs.489336	Synapse associated protein 1, SAP47 homolog (Drosophila)	94056
15698	RG74-E9	0.866103	5.29902	0.0146716	1.63853	N46335	Hs.44439	Suppressor of cytokine signaling 6	9306
30758	RG170-H3	1.51159	5.18134	0.0147754	1.59311	AA452270	Hs.443420	Transcribed locus	0
6280	RG97-F5	1.68875	5.17975	0.0147754	1.59013	T65864	Hs.488007	Acyloxyacyl hydrolase (neutrophil)	313
9004	RG106-F11	0.808911	5.17476	0.0147754	1.58071	H18433	Hs.436968	Transcribed locus	0
25946	RG132-G2	1.00735	5.17462	0.0147754	1.58045	AA022668	Hs.498479	CDNA FLJ32967 fis, clone TESTI2008715	0
30756	RG166-H12	-0.803805	-5.17268	0.0147754	1.5768	AA463627	Hs.515130	Vang-like 1 (van gogh, Drosophila)	81839
17630	RG27-G7	1.24062	5.16827	0.0148271	1.56848	R69088	Hs.10784	Family with sequence similarity 46, member A	55603
991	RG157-B4	-0.913656	-5.15996	0.0149955	1.5528	AA609783	Hs.460208	Hypothetical protein MGC50853	399665
28772	RG191-G6	0.940568	5.15554	0.0150492	1.54445	AA057425	Hs.480190	Myeloid/lymphoid or mixed-lineage leukemia (trithorax homolog, Drosophila); translocated to, 2	4299
1865	RG259-A1	1.8461	5.15121	0.0151008	1.53628	AA774038	Hs.487670	Hypothetical protein MGC42090	256130
17795	RG111-C4	-0.913564	-5.13353	0.0155614	1.50288	AA469975	Hs.497598	Solute carrier family 25, member 29	123096
13726	RG104-F9	-1.55915	-5.12204	0.0158404	1.48115	H15408	Hs.508958	Syntaxin binding protein 6 (amisyn)	29091
18491	RG117-C10	-1.05265	-5.11781	0.015893	1.47315	T49146	Hs.164410	Chromosome 16 open reading frame 7	9605
23169	RG95-C2	1.49276	5.11076	0.0159043	1.45982	AA683058	Hs.292265	Zinc finger, MYND domain containing 11	10771
19006	RG40-H7	2.03532	5.11071	0.0159043	1.45972	R74358	Hs.367688	Homo sapiens, clone IMAGE:4794726, mRNA	0
25153	RG70-D8	0.99921	5.10922	0.0159043	1.45689	N50864	0	0	0
356	RG179-F4	-1.87719	-5.10733	0.0159043	1.45332	H25223	Hs.527007	Mesenchyme homeo box 2 (growth arrest-specific homeo box)	4223
10318	RG90-E2	-1.18158	-5.10245	0.01598	1.44408	AA485427	Hs.534309	Cysteine-rich protein 2	1397
11087	RG135-B12	1.00089	5.09773	0.0160514	1.43514	AA166917	Hs.148200	Plexin domain containing 2	84898
20026	RG210-H7	-1.00677	-5.09465	0.0160711	1.42929	R39924	Hs.473133	Docking protein 5	55816
20466	RG96-G1	-1.33665	-5.07412	0.0166621	1.39036	W95001	Hs.656	Cell division cycle 25C	995
15001	RG68-A3	1.48939	5.07123	0.0166769	1.38488	W15305	Hs.35198	Ectonucleotide pyrophosphatase/phosphodiesterase 5 (putative function)	59084
10751	RG306-A5	0.766448	5.06228	0.016896	1.36787	AA400157	Hs.283378	Hypothetical protein LOC253981	253981
28583	RG95-C12	-0.616161	-5.05357	0.0171099	1.35134	AA122287	Hs.151641	Glycoprotein A repetitions predominant	2615
4862	RG66-E1	-0.856741	-5.03399	0.0177089	1.31411	AA029597	Hs.473163	Bone morphogenetic protein 7 (osteogenic protein 1)	655
9749	RG144-A8	0.967332	5.02495	0.0179284	1.2969	W60817	Hs.468675	Lung type-I cell membrane-associated glycoprotein	10630
16958	RG29-H1	1.00415	5.02149	0.0179284	1.2903	R98695	Hs.534463	Maternally expressed 3	55384
19182	RG128-H7	0.629084	5.02071	0.0179284	1.28882	AA460333	Hs.147710	KIAA1466 gene	57612
11416	RG299-F12	-1.36385	-5.0143	0.0180747	1.27662	AI262129	Hs.136348	Periostin, osteoblast specific factor	10631
8501	RG196-B8	-0.524778	-5.01121	0.018102	1.27072	N22978	Hs.4973	Chromosome 2 open reading frame 24	27013
15594	RG22-E9	-0.541822	-5.00353	0.0182376	1.25609	AA521422	Hs.513681	THAP domain containing 11	57215
14966	RG48-E9	0.719651	5.00283	0.0182376	1.25476	N95358	Hs.439620	Myosin IB	4430
6335	RG125-B5	0.972296	4.9965	0.0183857	1.24267	H99722	Hs.154329	Transmembrane protein 16E	203859
1282	RG301-F7	-0.859194	-4.99295	0.0184319	1.23591	AI091722	Hs.2319	Sodium channel, voltage-gated, type IX, alpha	6335
12761	RG299-A3	-1.91613	-4.9879	0.0184544	1.22627	AI363200	Hs.339831	Proenkephalin	5179
3547	RG82-B10	-1.72966	-4.98778	0.0184544	1.22604	W72294	Hs.483444	Chemokine (C-X-C motif) ligand 14	9547
20534	RG128-G7	1.02545	4.97941	0.0186822	1.21006	AA171718	0	0	0
6394	RG153-F8	0.463214	4.96774	0.0190352	1.18778	W92248	Hs.209715	FLJ22624 protein	79866
11005	RG95-B9	-1.591	-4.96561	0.0190352	1.1837	R52796	Hs.336046	Interleukin 13 receptor, alpha 2	3598
28025	RG153-D9	-1.00135	-4.9596	0.0191727	1.17223	W65340	Hs.530156	Transcribed locus	0
12656	RG243-E12	1.2692	4.95757	0.0191727	1.16835	R42159	Hs.268726	SH3 and multiple ankyrin repeat domains 2	22941
19750	RG74-H1	1.17689	4.95077	0.019351	1.15533	W84711	Hs.203717	Fibronectin 1	2335
4228	RG88-E4	-1.27251	-4.94497	0.0194916	1.14424	N74623	Hs.523414	Putative insulin-like growth factor II associated protein	3481
297	RG151-B1	0.528465	4.94174	0.0195325	1.13805	N24829	0	0	0
6452	RG181-F11	-0.529075	-4.92308	0.0201603	1.10232	AA862434	Hs.381081	Proteasome (prosome, macropain) subunit, beta type, 9 (large multifunctional protease 2)	5698
10221	RG42-A2	0.880198	4.91942	0.0201603	1.09532	H93265	Hs.283378	Hypothetical protein LOC253981	253981
7140	RG191-E5	0.961587	4.91495	0.0201603	1.08674	AA021134	Hs.135805	Skeletrophin	142678
24616	RG140-H11	-0.917638	-4.91367	0.0201603	1.08429	AA488418	Hs.259461	PALM2-AKAP2 protein	445815
31975	RG102-C6	0.991081	4.91361	0.0201603	1.08418	T69563	Hs.462445	B9 protein	27077
30455	RG18-D6	-1.28239	-4.91311	0.0201603	1.08323	W88655	Hs.436123	Sulfotransferase family, cytosolic, 1C, member 1	6819
10356	RG106-E11	0.68183	4.90043	0.0205818	1.0589	H09029	Hs.200285	Transcription factor 4	6925
981	RG153-B1	0.921366	4.89864	0.0205818	1.05545	N67355	Hs.525781	Sprouty-related, EVH1 domain containing 1	161742
23340	RG179-G5	-1.15877	-4.89632	0.0205905	1.05102	AA708279	0	0	0
14225	RG14-B9	-1.0043	-4.88217	0.0210984	1.02385	H61449	0	0	0
6389	RG153-B2	0.820607	4.87781	0.021115	1.01547	N73477	0	0	0
10426	RG142-E8	1.14975	4.87763	0.021115	1.01512	N47524	Hs.156727	Ankylosis, progressive homolog (mouse)	56172
13455	RG305-A6	-1.82238	-4.8751	0.0211347	1.01027	T64982	0	0	0
24518	RG92-H8	0.999012	4.8686	0.0213255	0.997779	AA152347	Hs.485557	Glutathione S-transferase A4	2941
26408	RG22-G5	-0.515924	-4.8646	0.02141	0.990086	AA457238	Hs.496593	Calpain 6	827
7313	RG279-A2	0.982949	4.85941	0.0215471	0.980104	AA972020	Hs.400431	RAB6 interacting protein 2	23085
6825	RG35-A2	0.768231	4.85383	0.0217026	0.969371	H63357	Hs.351798	FLJ20298 protein	54885
2133	RG53-A1	-0.614583	-4.85171	0.0217073	0.965277	R78539	Hs.463759	Catenin, beta interacting protein 1	56998
19749	RG74-D1	1.00253	4.8466	0.0217974	0.955447	W47105	Hs.192221	Elongation factor, RNA polymerase II, 2	22936
28326	RG305-H3	2.07314	4.84565	0.0217974	0.953618	AA609715	0	0	0
5575	RG83-B11	1.05526	4.84343	0.0218072	0.94935	N51944	Hs.529862	Homo sapiens, Similar to hypothetical protein FLJ21936, clone IMAGE:4044084, mRNA	0
12073	RG289-B9	-0.763256	-4.83842	0.021871	0.939711	AI025488	Hs.293593	Rho GTPase activating protein 26	23092
28530	RG71-G3	1.11142	4.83788	0.021871	0.938673	N47713	Hs.46756	Transcribed locus	0
10496	RG178-E5	-1.00243	-4.83605	0.021871	0.935148	AA045508	Hs.132902	CAP, adenylate cyclase-associated protein, 2 (yeast)	10486
20509	RG116-C7	-0.707341	-4.82671	0.0221235	0.917148	AA443716	Hs.31431	Fructosamine-3-kinase-related protein	79672
17999	RG211-C10	0.78769	4.91731	0.0221235	0.945233	AA664020	Hs.134296	Deleted in liver cancer 1	10395
17155	RG125-D10	0.702532	4.82453	0.0221235	0.912949	AA620462	Hs.43213	Tetratricopeptide repeat domain 14	151613
10631	RG246-A5	0.910173	4.82122	0.0221851	0.906572	R38266	Hs.199876	Chromosome 6 open reading frame 65	221336
30826	RG202-H9	0.662464	4.81863	0.0222148	0.901581	AA706778	Hs.526415	CDNA FLJ11489 fis, clone HEMBA1001915	0
7763	RG161-A11	0.832528	4.81295	0.0223159	0.890626	AA463469	Hs.152717	Hypothetical protein FLJ13725	79567
2791	RG44-B10	0.783642	4.81236	0.0223159	0.889475	H47298	0	0	0
30086	RG172-H9	-1.3605	-4.81065	0.0223159	0.886194	R51273	0	0	0
29226	RG77-G9	0.972949	5.00609	0.0223641	0.950875	N45138	Hs.133379	Transforming growth factor, beta 2	7042
10254	RG58-E2	-0.784783	-4.80466	0.0224159	0.874635	W92603	Hs.421724	Cathepsin G	1511
5543	RG67-B11	-0.729127	-4.80099	0.0224558	0.867541	AA150619	Hs.201446	Transcribed locus	0
2627	RG297-A10	1.12868	4.80003	0.0224558	0.86569	AI269250	Hs.146312	CDNA FLJ38449 fis, clone FEBRA2019389	0
19270	RG172-H7	0.558729	4.79462	0.0226175	0.855264	R50775	Hs.538493	Cleavage stimulation factor, 3' pre-RNA, subunit 2, 64kDa, tau variant	23283
283	RG143-B4	0.915305	4.79159	0.0226714	0.849406	H99704	Hs.368548	Hypothetical protein KIAA1164	54629
31964	RG94-G12	-1.03205	-4.87791	0.0227244	0.873952	AA402891	Hs.32951	Solute carrier family 29 (nucleoside transporters), member 2	3177
3820	RG218-F10	-0.518388	-4.78653	0.0227244	0.83964	AA677484	Hs.117062	Apoptosis-inducing factor (AIF)-like mitochondrion-associated inducer of death	84883
5807	RG199-B11	1.07964	4.7849	0.0227244	0.83649	N51740	Hs.54037	Ectonucleotide pyrophosphatase/phosphodiesterase 4 (putative function)	22875
14801	RG302-B9	0.886169	4.77517	0.0230924	0.817679	AA047078	Hs.484588	Amylase, alpha 2B; pancreatic	280
20878	RG300-G7	-0.679662	-4.77056	0.0232233	0.808782	AA035644	Hs.352614	PLSC domain containing protein	254531
20412	RG68-G4	1.17066	4.76874	0.0232235	0.805257	AA010251	Hs.38218	Transcribed locus	0
32068	RG146-G12	1.38626	4.75097	0.0239053	0.770886	N73836	Hs.203717	Fibronectin 1	2335
4797	RG34-A1	0.847439	4.75091	0.0239053	0.770765	N68660	Hs.288164	Hypothetical protein FLJ10707	55209
10831	RG7-B12	-1.01804	-4.74675	0.0239838	0.762726	AA455955	Hs.443752	Proprotein convertase subtilisin/kexin type 7	9159
26727	RG182-C5	1.00499	4.74571	0.0239838	0.760707	AA485214	Hs.128686	Nucleobindin 2	4925
20029	RG214-D1	0.543612	4.74384	0.0239878	0.757097	AA481060	Hs.355606	Hypothetical protein MGC23909	153339
25718	RG16-G8	-0.769235	-4.73715	0.0242294	0.744134	AA598759	Hs.464071	Phosphogluconate dehydrogenase	5226
3696	RG158-F4	-0.880062	-4.72815	0.0245892	0.726694	H04789	Hs.541209	Glycogenin 2	8908
22481	RG85-D8	0.68284	4.80873	0.0248286	0.746047	R12679	0	0	0
