# Supplementary material for: Effect of infliximab on mRNA expression profiles in synovial tissue of rheumatoid arthritis patients
Source: Arthritis Res Ther. 2006 Nov 29;8(6):R179. doi: 10.1186/ar2090 (PMC1794525; doi:10.1186/ar2090)
Supplement: Additional file 4 — An Excel file containing DE genes of TNF-positive patients versus TNF-negative patients for Table 2. [file ar2090-S4.xls]

## Sheet: BtopACR50vsNotACR50
ProbeID	M	t	q-Value	B	GenBank	UniGene	Function	GeneID
RG106-D9	1.79786	8.0289	0.000503362	8.74531	H23137	Hs.526441	Collomin	342035
RG74-B6	0.620881	7.36057	0.00102678	7.43789	W37628	Hs.431081	Ubiquitin specific protease 53	54532
RG236-F7	1.64163	7.36932	0.00102678	7.22535	AA779273	Hs.335163	KIAA1102 protein	22998
RG106-F11	0.947338	6.62051	0.00381832	5.90455	H18433	Hs.436968	Transcribed locus	0
RG283-G4	2.28408	6.34924	0.00609735	5.15594	AI005318	Hs.536877	Transcribed locus	0
RG106-D12	0.992821	6.2749	0.00609735	5.15978	H17506	0	0	0
RG119-A10	-0.770654	-6.17936	0.00625083	4.95094	AA404269	Hs.524348	Prickle-like 1 (Drosophila)	144165
RG106-E12	1.10175	6.14343	0.00625083	4.87208	H09143	Hs.515046	Solute carrier family 39 (zinc transporter), member 3	29985
RG291-D12	0.560519	6.1064	0.00625083	4.79063	H43617	0	0	0
RG106-E11	0.677629	5.82102	0.0107233	4.15712	H09029	Hs.200285	Transcription factor 4	6925
RG258-F10	1.27158	5.81888	0.0107233	4.15232	AA664081	Hs.434948	TGF-betaIIR beta	0
RG215-H1	1.35799	6.42728	0.0120451	3.59699	AA504845	Hs.444915	Solute carrier family 1 (neuronal/epithelial high affinity glutamate transporter, system Xag), member 1	6505
