# Supplementary material for: Effect of infliximab on mRNA expression profiles in synovial tissue of rheumatoid arthritis patients
Source: Arthritis Res Ther. 2006 Nov 29;8(6):R179. doi: 10.1186/ar2090 (PMC1794525; doi:10.1186/ar2090)
Supplement: Additional file 5 — An Excel file containing DE genes of EULAR nonresponders versus responders for Table 2. [file ar2090-S5.xls]

## Sheet: BtopBadVsTherest
EULAR bad vs the rest	ProbeID	M	t	q-Value	B
24823	RG244-D11	3.13906	10.2137	2.86888e-06	13.6321	T55587	Hs.386215	Transmembrane protein 23	259230
32112	RG170-G6	2.11679	10.0587	2.86888e-06	13.3555	AA451886	Hs.154654	Cytochrome P450, family 1, subfamily B, polypeptide 1	1545
18940	RG8-H4	1.43168	9.41267	6.96118e-06	12.1632	H09936	Hs.30956	Nescient helix loop helix 1	4807
3883	RG250-B10	1.62722	9.15433	6.96118e-06	11.6685	N63471	0	0	0
21962	RG167-H2	1.61241	9.12806	6.96118e-06	11.6176	AA456324	Hs.379858	Dimethylarginine dimethylaminohydrolase 1	23576
32010	RG118-G9	-1.32992	-9.09989	6.96118e-06	11.5629	AA142919	Hs.310458	Tetraspan 2	10100
12198	RG15-E9	2.67224	9.056	6.96118e-06	11.4774	T61445	Hs.197320	Transducin-like enhancer of split 1 (E(sp1) homolog, Drosophila)	7088
26175	RG244-C11	3.02688	8.93616	7.93457e-06	11.2425	T63245	Hs.521008	Tumor necrosis factor, alpha-induced protein 9	79689
16255	RG15-D10	2.71221	8.78655	9.34909e-06	10.9461	AA280514	0	0	0
1384	RG15-E10	1.4724	8.7622	9.34909e-06	10.8975	T50282	Hs.516578	Tissue factor pathway inhibitor (lipoprotein-associated coagulation inhibitor)	7035
23709	RG25-C2	1.995	8.38938	1.97527e-05	10.1421	AA448157	Hs.154654	Cytochrome P450, family 1, subfamily B, polypeptide 1	1545
20292	RG8-G4	1.40907	8.31987	2.12331e-05	9.99883	N64862	Hs.370503	FYN binding protein (FYB-120/130)	2533
21663	RG15-D11	2.00097	8.23687	2.2261e-05	9.82678	AA461065	Hs.248267	Mercaptopyruvate sulfurtransferase	4357
20012	RG202-H10	1.72017	8.23235	2.2261e-05	9.81739	AA706982	Hs.119983	Mannan-binding lectin serine protease 2	10747
28593	RG103-C3	2.78196	8.12151	2.68546e-05	9.58585	R37566	Hs.252451	Sema domain, immunoglobulin domain (Ig), short basic domain, secreted, (semaphorin) 3A	10371
188	RG95-F4	1.92414	8.21205	2.75188e-05	9.50219	H99813	Hs.268573	Glutathione S-transferase theta 1	2952
26867	RG250-C11	2.47076	8.11826	3.19888e-05	9.31209	N51438	Hs.252451	Sema domain, immunoglobulin domain (Ig), short basic domain, secreted, (semaphorin) 3A	10371
9388	RG298-F11	2.00834	7.96285	3.24021e-05	9.25108	AI358916	Hs.41154	Zic family member 1 (odd-paired homolog, Drosophila)	7545
25420	RG202-H11	1.80768	7.88378	3.69597e-05	9.08279	AA682637	Hs.8786	Carbohydrate (N-acetylglucosamine-6-O) sulfotransferase 2	9435
15603	RG26-A12	2.23946	7.76413	4.65755e-05	8.82627	AA280514	0	0	0
16399	RG87-D10	1.52579	7.74169	4.67811e-05	8.77792	AA430698	Hs.80919	Synaptophysin-like protein	6856
5058	RG162-E7	1.06452	7.60206	6.22686e-05	8.47529	R43780	Hs.12876	Transcribed locus	0
13038	RG97-E3	1.63763	7.5464	6.36903e-05	8.35384	AA455235	Hs.459538	Aldehyde dehydrogenase 1 family, member A3	220
5228	RG246-E10	-1.13036	-7.6498	6.36903e-05	8.34188	T96030	Hs.31564	Chromosome 9 open reading frame 154	158326
15859	RG154-A12	-1.04855	-7.53924	6.36903e-05	8.33818	AA169230	0	0	0
19103	RG88-D10	1.67948	7.48638	6.95303e-05	8.22234	AA029934	Hs.436873	Integrin, alpha V (vitronectin receptor, alpha polypeptide, antigen CD51)	3685
27896	RG89-H6	-1.14699	-7.37355	8.78999e-05	7.97368	N47008	Hs.434494	Synaptojanin 2	8871
13645	RG64-B9	3.09091	7.26524	0.000110236	7.73319	AA457718	Hs.485489	Chloride intracellular channel 5	53405
22357	RG25-D2	1.59828	7.22508	0.000117374	7.64356	T68274	Hs.391835	Complement component 8, beta polypeptide	732
8342	RG116-F8	1.64753	7.15253	0.000135458	7.48109	N20862	Hs.486507	TBP-like 1	9519
1491	RG71-A4	-0.954164	-7.27814	0.000202509	7.08385	N63623	Hs.495391	RAB GTPase activating protein 1-like	9910
30255	RG256-D12	1.80966	6.96274	0.000202509	7.05245	AA699878	0	0	0
727	RG25-B4	1.36537	6.93161	0.000212079	6.98166	AA487235	Hs.284289	F-box protein 11	80204
5434	RG15-F2	-2.16605	-6.96542	0.000235551	6.86394	AA293671	Hs.405667	CD8 antigen, beta polypeptide 1 (p37)	926
11304	RG243-F12	2.37653	6.75922	0.000306856	6.58718	R49458	Hs.301296	CDNA: FLJ23131 fis, clone LNG08502	0
25560	RG274-H5	0.971851	6.67914	0.000364423	6.40257	AA933076	Hs.470538	Low density lipoprotein-related protein 2	4036
12761	RG299-A3	-1.82576	-6.66488	0.00036747	6.36959	AI363200	Hs.339831	Proenkephalin	5179
14678	RG242-F3	1.2074	6.63734	0.000383368	6.30586	AA418818	Hs.192221	Elongation factor, RNA polymerase II, 2	22936
1282	RG301-F7	-0.850271	-6.70425	0.000386632	6.28182	AI091722	Hs.2319	Sodium channel, voltage-gated, type IX, alpha	6335
24935	RG300-D11	1.16454	6.56624	0.000435425	6.14084	H91303	Hs.523789	Trophoblast-derived noncoding RNA	283131
2476	RG221-E10	-1.63176	-6.54828	0.000443151	6.09904	AA972352	Hs.85862	PDZ and LIM domain 3	27295
14225	RG14-B9	-1.01362	-6.53987	0.000443151	6.07948	H61449	0	0	0
29956	RG108-H6	-1.06966	-6.52332	0.000443198	6.04091	H15677	Hs.193825	Protein phosphatase 2 (formerly 2A), regulatory subunit B (PR 52), beta isoform	5521
9839	RG188-A11	3.07574	6.52137	0.000443198	6.03637	R82802	0	0	0
17932	RG179-G4	-1.652	-6.45827	0.000500075	5.88902	AA757754	Hs.100058	Dihydropyrimidinase-like 4	10570
3057	RG180-B1	-1.64845	-6.53175	0.000500075	5.89215	N66104	Hs.435557	Kinesin family member 5C	3800
9984	RG260-E11	1.67763	6.40784	0.000542613	5.77087	AA599376	Hs.55205	Myopalladin	84665
26125	RG220-C8	1.93604	6.40686	0.000542613	5.76859	AA984940	Hs.728	Ribonuclease, RNase A family, 2 (liver, eosinophil-derived neurotoxin)	6036
2177	RG73-A7	2.04969	6.36961	0.000584189	5.68113	AA046679	Hs.27621	Clone TUA8 Cri-du-chat region mRNA	0
10583	RG222-A5	-0.940202	-6.4171	0.000610311	5.63098	AA101971	Hs.369438	V-ets erythroblastosis virus E26 oncogene homolog 1 (avian)	2113
3047	RG172-B10	1.37029	6.53713	0.000662092	5.53817	R44377	Hs.547671	CDNA FLJ37531 fis, clone BRCAN2012929	0
13877	RG180-B9	2.62384	6.29447	0.000662092	5.5042	W51794	Hs.375129	Matrix metalloproteinase 3 (stromelysin 1, progelatinase)	4314
6452	RG181-F11	-0.538727	-6.28791	0.000662092	5.48872	AA862434	Hs.381081	Proteasome (prosome, macropain) subunit, beta type, 9 (large multifunctional protease 2)	5698
16505	RG143-D1	1.46407	6.28214	0.000662092	5.47509	AA171784	0	0	0
5749	RG171-B8	2.15798	6.25416	0.00069808	5.409	AA452824	Hs.511265	Sema domain, transmembrane domain (TM), and cytoplasmic domain, (semaphorin) 6D	80031
23340	RG179-G5	-1.07763	-6.2417	0.000707753	5.37953	AA708279	0	0	0
356	RG179-F4	-1.77747	-6.22669	0.000722472	5.34402	H25223	Hs.527007	Mesenchyme homeo box 2 (growth arrest-specific homeo box)	4223
21000	RG22-G4	-1.44878	-6.10856	0.000960465	5.06362	AA598653	Hs.136348	Periostin, osteoblast specific factor	10631
5546	RG71-F2	0.774003	6.29895	0.00101317	5.02149	N63099	Hs.254117	CDNA clone IMAGE:4816339, partial cds	0
16365	RG71-D7	2.48928	6.45456	0.00107247	4.96943	N41052	0	0	0
30603	RG90-D12	-2.3147	-6.4426	0.00108307	4.78299	T53389	Hs.111732	Fc fragment of IgG binding protein	8857
10318	RG90-E2	-1.23542	-5.98218	0.00124316	4.76195	AA485427	Hs.534309	Cysteine-rich protein 2	1397
13012	RG81-E12	-0.618783	-5.95649	0.00130712	4.70043	N32611	Hs.460857	Hypothetical protein FLJ20481	54947
26017	RG168-C2	0.960718	5.92314	0.00140227	4.62044	AA447661	Hs.59554	Sestrin 1	27244
10848	RG15-F12	1.05525	5.9108	0.00141533	4.59082	AA447115	Hs.522891	Chemokine (C-X-C motif) ligand 12 (stromal cell-derived factor 1)	6387
5764	RG179-F5	-1.25246	-5.90762	0.00141533	4.5832	H44051	Hs.355214	Keratin 14 (epidermolysis bullosa simplex, Dowling-Meara, Koebner)	3861
19845	RG122-D1	1.53581	5.81835	0.00174321	4.36847	AA609348	Hs.461405	KIAA1576 protein	57687
15001	RG68-A3	1.51445	5.81548	0.00174321	4.36154	W15305	Hs.35198	Ectonucleotide pyrophosphatase/phosphodiesterase 5 (putative function)	59084
15131	RG132-A6	1.66685	5.77819	0.00189215	4.27162	W93585	Hs.183114	Hypothetical protein FLJ10312	79822
13024	RG89-E6	1.10584	5.87871	0.00196412	4.24323	H59231	0	0	0
27905	RG93-D9	1.60114	5.73134	0.00207647	4.15846	AA292226	Hs.540696	Solute carrier family 6 (neurotransmitter transporter, creatine), member 8	6535
26408	RG22-G5	-0.50172	-5.69508	0.00224983	4.07074	AA457238	Hs.496593	Calpain 6	827
14966	RG48-E9	0.699465	5.678	0.00231971	4.02939	N95358	Hs.439620	Myosin IB	4430
8146	RG20-F2	-0.846908	-5.66941	0.00234003	4.00859	AA405804	0	0	0
26732	RG182-G11	1.15065	5.64453	0.00246321	3.94828	AA670200	Hs.202097	Procollagen C-endopeptidase enhancer	5118
17886	RG155-G7	3.38067	5.6348	0.00249316	3.92467	AA488070	0	0	0
28580	RG95-G6	2.37076	5.6095	0.00262834	3.86328	W42723	Hs.789	Chemokine (C-X-C motif) ligand 1 (melanoma growth stimulating activity, alpha)	2919
14482	RG142-F9	1.03968	5.59635	0.00268501	3.83137	AA496123	Hs.9788	Nedd4 family interacting protein 1	80762
28583	RG95-C12	-0.596072	-5.5254	0.0031899	3.65885	AA122287	Hs.151641	Glycoprotein A repetitions predominant	2615
30079	RG168-D12	1.05219	5.51782	0.00321296	3.6404	AA453807	Hs.444733	Transcribed locus, strongly similar to XP_531023.1 LOC463393 [Pan troglodytes]	0
6335	RG125-B5	0.912554	5.50832	0.00325292	3.61729	H99722	Hs.154329	Transmembrane protein 16E	203859
11670	RG89-F3	1.32985	5.49873	0.00329481	3.59391	AA042990	Hs.269109	Sema domain, immunoglobulin domain (Ig), short basic domain, secreted, (semaphorin) 3C	10512
10378	RG118-E8	-0.81577	-5.46481	0.00349819	3.51125	AA416628	Hs.4055	Homo sapiens, clone IMAGE:4096273, mRNA	0
15449	RG292-A3	1.14561	5.46393	0.00349819	3.50912	AA417093	Hs.487561	Islet cell autoantigen 1, 69kDa	3382
27482	RG223-H3	1.01134	5.46205	0.00349819	3.50454	AA708619	Hs.128856	Scavenger receptor class A, member 3	51435
27582	RG271-H9	1.10332	5.44425	0.00362228	3.46111	AA910836	Hs.156727	Ankylosis, progressive homolog (mouse)	56172
31276	RG92-G6	-0.614976	-5.42107	0.00377008	3.40455	W73474	Hs.81874	Microsomal glutathione S-transferase 2	4258
10078	RG308-E8	-1.52262	-5.41813	0.00377008	3.39738	AA131343	Hs.538879	Transcribed locus	0
10163	RG10-A11	-1.16572	-5.41384	0.00377008	3.38692	N91887	Hs.496530	Hypothetical protein MGC39900	286527
11416	RG299-F12	-1.35775	-5.41158	0.00377008	3.38138	AI262129	Hs.136348	Periostin, osteoblast specific factor	10631
32068	RG146-G12	1.25902	5.40468	0.00379656	3.36455	N73836	Hs.203717	Fibronectin 1	2335
3820	RG218-F10	-0.480402	-5.38913	0.0038529	3.32655	AA677484	Hs.117062	Apoptosis-inducing factor (AIF)-like mitochondrion-associated inducer of death	84883
1466	RG59-E1	-0.746513	-5.43695	0.0038529	3.3364	AA115248	Hs.369574	CDC42 effector protein (Rho GTPase binding) 3	10602
24616	RG140-H11	-0.784288	-5.38667	0.0038529	3.32054	AA488418	Hs.259461	PALM2-AKAP2 protein	445815
21436	RG238-G10	1.82678	5.59376	0.00399228	3.32689	N29774	Hs.135118	PR domain containing 6	93166
30756	RG166-H12	-0.735881	-5.36056	0.00403964	3.25673	AA463627	Hs.515130	Vang-like 1 (van gogh, Drosophila)	81839
22213	RG291-D8	-0.891576	-5.34784	0.00413339	3.22564	H62013	Hs.272493	Chemokine (C-C motif) ligand 14	6359
13127	RG141-A6	1.01893	5.33029	0.00425105	3.18271	N95440	Hs.102941	Full length insert cDNA clone ZB81B12	0
16650	RG215-H1	1.36037	5.89487	0.00425105	3.26923	AA504845	Hs.444915	Solute carrier family 1 (neuronal/epithelial high affinity glutamate transporter, system Xag), member 1	6505
3696	RG158-F4	-0.826143	-5.30545	0.004432	3.12191	H04789	Hs.541209	Glycogenin 2	8908
28689	RG151-C3	2.24676	5.30216	0.004432	3.11386	N30680	Hs.521008	Tumor necrosis factor, alpha-induced protein 9	79689
27416	RG187-H12	1.95058	5.30207	0.004432	3.11363	H13278	Hs.58324	A disintegrin-like and metalloprotease (reprolysin type) with thrombospondin type 1 motif, 5 (aggrecanase-2)	11096
29007	RG307-C12	0.562506	5.28488	0.00459141	3.07154	AA159731	Hs.257556	Chromosome 9 open reading frame 41	138199
9944	RG240-E11	0.562062	5.2742	0.00460548	3.04539	AA668668	Hs.478230	Phospholipase D1, phophatidylcholine-specific	5337
12239	RG35-A12	0.53259	5.27305	0.00460548	3.04258	T80117	0	0	0
14910	RG20-E9	0.773215	5.26373	0.00460548	3.01975	AA428029	Hs.529231	Similar to basic leucine zipper and W2 domains 1	151579
29281	RG105-C9	-0.467579	-5.30924	0.00460548	3.03088	H29050	Hs.522736	RAB9B, member RAS oncogene family	51209
21771	RG71-D5	1.34009	6.05562	0.00460548	3.13055	N49852	Hs.525146	Voltage gated channel like 1	259232
10447	RG154-A5	-1.08217	-5.26001	0.00460548	3.01064	AA159356	Hs.72308	CDNA clone IMAGE:4793072, partial cds	0
16671	RG223-D10	0.767781	5.25865	0.00460548	3.00731	AA150403	0	0	0
12360	RG95-E12	-1.17593	-5.25221	0.00461832	2.99151	AA043996	Hs.82963	Gonadotropin-releasing hormone 1 (luteinizing-releasing hormone)	2796
28589	RG99-C9	0.852919	5.25073	0.00461832	2.98788	T51856	Hs.443723	GrpE-like 1, mitochondrial (E. coli)	80273
13455	RG305-A6	-1.69559	-5.23668	0.00474941	2.95346	T64982	0	0	0
12200	RG15-E12	0.807456	5.23026	0.00475905	2.93771	AA486085	0	0	0
10327	RG94-A5	0.606188	5.22923	0.00475905	2.93518	AA676805	Hs.336994	Metastasis suppressor 1	9788
11005	RG95-B9	-1.65107	-5.267	0.00480769	2.9296	R52796	Hs.336046	Interleukin 13 receptor, alpha 2	3598
10881	RG35-B3	0.404183	5.2133	0.00487751	2.89613	T90290	0	0	0
7616	RG89-E5	-3.7062	-5.20349	0.0049288	2.87206	T56281	Hs.513626	Metallothionein 1F (functional)	4494
2666	RG317-E7	1.60874	5.96926	0.0049288	2.96684	H96188	Hs.125419	CDNA FLJ37672 fis, clone BRHIP2012059	0
2157	RG65-A1	1.73478	5.19761	0.0049288	2.85765	AA454675	0	0	0
30076	RG168-H6	0.924213	5.19652	0.0049288	2.85498	AA490486	Hs.99836	MRNA; cDNA DKFZp686B0610 (from clone DKFZp686B0610)	0
8789	RG2-B2	-0.721321	-5.17528	0.00513535	2.80284	H08564	Hs.517168	Transgelin 2	8407
28172	RG225-H12	-0.972871	-5.17466	0.00513535	2.80134	AA426086	0	0	0
26381	RG10-C2	-0.993682	-5.16332	0.00524342	2.7735	H59620	Hs.520819	Insulin induced gene 1	3638
9749	RG144-A8	0.970095	5.15886	0.00524342	2.76254	W60817	Hs.468675	Lung type-I cell membrane-associated glycoprotein	10630
27901	RG93-D3	-1.07308	-5.15476	0.00524342	2.75249	AA430665	Hs.520942	Claudin 4	1364
27485	RG223-D9	0.754144	5.15411	0.00524342	2.75089	AA115197	Hs.535005	LOC441010	441010
20083	RG238-D10	0.570799	5.15158	0.00524342	2.74468	AA629903	Hs.205865	Hypothetical protein LOC143458	143458
28343	RG313-D6	-0.818842	-5.88423	0.0053745	2.82279	AI298071	Hs.202526	SRY (sex determining region Y)-box 1	6656
8962	RG86-F8	0.682698	5.1363	0.0053745	2.70715	R15785	Hs.112916	Solute carrier family 3 (cystine, dibasic and neutral amino acid transporters, activator of cystine, dibasic and neutral amino acid transport), member 1	6519
13630	RG56-F9	-0.76932	-5.17463	0.00539949	2.70773	AA454215	Hs.322430	NDRG family member 4	65009
25370	RG178-H8	-1.26875	-5.31739	0.00554826	2.71534	AA843718	Hs.371718	General transcription factor IIIC, polypeptide 1, alpha 220kDa	2975
3591	RG106-B4	-0.411499	-5.11335	0.00558003	2.6508	H10034	Hs.27222	Nucleolar protein family A, member 2 (H/ACA small nucleolar RNPs)	55651
11654	RG81-F3	-1.28426	-5.1068	0.00563465	2.6347	N39572	0	0	0
10426	RG142-E8	1.05171	5.1005	0.00565081	2.61921	N47524	Hs.156727	Ankylosis, progressive homolog (mouse)	56172
26077	RG196-C8	-1.52659	-5.10008	0.00565081	2.61819	N26008	Hs.497159	Chromosome 1 open reading frame 21	81563
31904	RG66-G6	2.14942	5.09226	0.0057262	2.59898	AA137073	Hs.301296	CDNA: FLJ23131 fis, clone LNG08502	0
32081	RG154-C9	-3.60673	-5.13097	0.00573597	2.60269	R21226	Hs.201776	Paternally expressed 3	5178
12861	RG9-A3	-0.555511	-5.08406	0.00576703	2.5788	N49751	Hs.530749	Protein tyrosine phosphatase, receptor type, f polypeptide (PTPRF), interacting protein (liprin), alpha 1	8500
20401	RG64-C1	-1.12546	-5.07859	0.00580874	2.56538	AA460304	Hs.513779	Hypothetical protein DKFZp434B044	83716
1708	RG179-E4	-1.10514	-5.07359	0.00582229	2.55308	H94482	Hs.505337	Claudin 5 (transmembrane protein deleted in velocardiofacial syndrome)	7122
16958	RG29-H1	0.966976	5.11409	0.00582229	2.56206	R98695	Hs.534463	Maternally expressed 3	55384
20322	RG24-G1	0.972583	5.0627	0.00592978	2.52632	H56918	Hs.129673	Eukaryotic translation initiation factor 4A, isoform 1	1973
7845	RG205-A2	1.58272	5.056	0.00599346	2.50983	AA699974	Hs.498494	Proprotein convertase subtilisin/kexin type 6	5046
3638	RG130-F1	1.9835	5.03936	0.00619861	2.46893	AA152351	Hs.353035	TWIST neighbor	221830
8593	RG244-B2	2.55729	5.03797	0.00619861	2.46552	H15261	Hs.470791	Zinc finger protein 533	151126
12975	RG65-A6	0.779343	5.11922	0.00620393	2.47919	W87281	Hs.480190	Myeloid/lymphoid or mixed-lineage leukemia (trithorax homolog, Drosophila); translocated to, 2	4299
28998	RG303-G9	0.759229	5.03248	0.00620393	2.45201	R95920	0	0	0
12522	RG179-E3	-0.818411	-5.00552	0.00661515	2.3857	H72098	Hs.530274	Aldolase B, fructose-bisphosphate	229
11641	RG73-B9	0.956704	5.00301	0.00661515	2.37953	N70592	Hs.157031	Phosphatidylinositol glycan, class N	23556
19006	RG40-H7	2.04927	5.03584	0.00670001	2.37356	R74358	Hs.367688	Homo sapiens, clone IMAGE:4794726, mRNA	0
25226	RG106-H8	0.724058	4.98909	0.00677198	2.34527	H29265	Hs.386684	Abelson helper integration site	54806
25830	RG72-G8	1.00613	5.06967	0.00678701	2.36279	N63034	0	0	0
25149	RG70-D2	-0.511878	-4.97102	0.00700979	2.30082	N80848	Hs.522736	RAB9B, member RAS oncogene family	51209
3114	RG208-F1	0.735336	4.96195	0.00713298	2.27851	AA459108	Hs.546534	Discoidin, CUB and LCCL domain containing 1	285761
12078	RG293-F3	1.57148	4.9563	0.00719367	2.26459	W85807	Hs.498494	Proprotein convertase subtilisin/kexin type 6	5046
22483	RG85-D11	1.19434	4.94935	0.00727993	2.24748	H77494	Hs.203717	Fibronectin 1	2335
31243	RG76-C6	1.85912	4.98574	0.00728757	2.25273	AA127965	Hs.367688	Homo sapiens, clone IMAGE:4794726, mRNA	0
7729	RG145-A8	1.52754	4.94072	0.00731089	2.22626	AA400422	Hs.353035	TWIST neighbor	221830
30129	RG196-D3	1.23271	5.06733	0.00731089	2.23527	N24042	Hs.379858	Dimethylarginine dimethylaminohydrolase 1	23576
19646	RG22-H1	0.430041	4.93303	0.00731089	2.20731	H16573	Hs.536209	Transcribed locus	0
10672	RG266-E5	-0.631857	-4.93289	0.00731089	2.20697	AA872685	Hs.368307	Neurexin 3	9369
3145	RG224-B1	0.803102	4.93269	0.00731089	2.20648	AA421000	Hs.443507	HIV-1 Rev binding protein	3267
30758	RG170-H3	1.53281	4.93118	0.00731089	2.20278	AA452270	Hs.443420	Transcribed locus	0
13339	RG245-A12	-0.917482	-4.91085	0.00766659	2.15272	R19360	Hs.502564	Notch homolog 2 (Drosophila) N-terminal like	388677
13522	RG4-F3	1.04365	4.90454	0.0077482	2.13719	AA394236	Hs.473152	Transcription factor AP-2 gamma (activating enhancer binding protein 2 gamma)	7022
8323	RG108-B5	0.867876	4.87484	0.00832897	2.06407	T52652	Hs.276905	Microtubule associated serine/threonine kinase-like	84930
9968	RG252-E11	0.69441	4.86126	0.00852702	2.03062	AA758492	0	0	0
8714	RG304-F2	-0.709089	-4.85649	0.00852702	2.01887	R32739	Hs.439894	Similar to cDNA sequence BC035954	163301
569	RG287-B1	-1.04181	-4.85596	0.00852702	2.01757	AA999897	Hs.499483	Similar to Serine/threonine-protein kinase PLK1 (Polo-like kinase 1) (PLK-1) (Serine-threonine protein kinase 13) (STPK13)	441777
30051	RG156-D6	0.42867	4.85573	0.00852702	2.017	N48070	Hs.519978	Homo sapiens, clone IMAGE:5575764, mRNA	0
31516	RG212-G6	-0.578449	-4.85474	0.00852702	2.01456	AA287325	Hs.120551	Toll-like receptor 10	81793
20604	RG164-G4	1.60065	4.84654	0.00866294	1.99438	AA479155	Hs.483408	Protein phosphatase 2 (formerly 2A), catalytic subunit, alpha isoform	5515
2100	RG33-E10	0.915097	4.86776	0.00897719	1.96983	AA479781	Hs.263671	Radixin	5962
7001	RG123-A2	-1.0961	-4.82665	0.00902511	1.94539	AA401376	Hs.503074	Transmembrane protein 16A	55107
10547	RG202-A11	-0.883941	-4.80236	0.00954395	1.88558	W85878	Hs.533299	Transcription factor 19 (SC1)	6941
22424	RG57-H5	-0.905581	-4.79911	0.00954395	1.87758	W47159	Hs.8546	Notch homolog 3 (Drosophila)	4854
1693	RG171-A7	1.29959	4.79787	0.00954395	1.87452	AA453028	Hs.530084	Paired immunoglobin-like type 2 receptor beta	29990
6280	RG97-F5	1.40011	4.79534	0.00954395	1.86828	T65864	Hs.488007	Acyloxyacyl hydrolase (neutrophil)	313
31883	RG54-C12	-0.75565	-4.79477	0.00954395	1.86687	N66572	Hs.502511	Spleen focus forming virus (SFFV) proviral integration oncogene spi1	6688
5286	RG278-E1	-0.779616	-4.79205	0.00955931	1.86019	AA983875	Hs.83346	Chromosome 6 open reading frame 188	254228
27937	RG109-D9	-0.666225	-4.78978	0.00956396	1.85459	AA057738	Hs.287362	Transducin-like enhancer of split 3 (E(sp1) homolog, Drosophila)	7090
21476	RG258-G10	-0.998225	-4.78165	0.00971771	1.83458	AA669669	Hs.444292	Chromosome 6 open reading frame 167	253714
22366	RG29-H2	-1.02311	-4.7731	0.00988549	1.8135	H95978	Hs.437451	Phospholipase A1 member A	51365
963	RG141-B10	0.751129	4.77001	0.00989353	1.80591	W92703	Hs.269027	UDP-N-acetyl-alpha-D-galactosamine:polypeptide N-acetylgalactosaminyltransferase 5 (GalNAc-T5)	11227
283	RG143-B4	0.764186	4.76704	0.00989353	1.79858	H99704	Hs.368548	Hypothetical protein KIAA1164	54629
12504	RG167-E12	-0.65282	-4.76665	0.00989353	1.79764	AA455092	Hs.116796	DIX domain containing 1	85458
341	RG171-B7	0.537914	4.75501	0.0101477	1.76897	AA452831	Hs.480506	Zinc finger, ZZ domain containing 3	26009
22889	RG289-D8	-0.824669	-4.75205	0.0101733	1.76166	AI023587	Hs.368132	Transcribed locus	0
9128	RG170-F5	-0.667603	-4.74212	0.0102726	1.73722	AA452134	Hs.458513	Protein phosphatase 1, regulatory (inhibitor) subunit 3B	79660
24518	RG92-H8	0.971175	4.74195	0.0102726	1.7368	AA152347	Hs.485557	Glutathione S-transferase A4	2941
12357	RG95-A9	-1.21913	-4.81495	0.0102726	1.76206	AA133577	Hs.6454	Regulator of G-protein signalling 19 interacting protein 1	10755
23217	RG119-C2	-0.719339	-4.74042	0.0102726	1.73303	T57765	Hs.502756	AHNAK nucleoprotein (desmoyokin)	195
28850	RG231-G3	1.9048	4.73057	0.010419	1.70876	AA664105	Hs.470791	Zinc finger protein 533	151126
26916	RG274-G11	-0.644015	-4.73011	0.010419	1.70765	AA962436	Hs.29692	Hypothetical protein FLJ36031	168455
27866	RG73-H9	-0.86487	-4.7292	0.010419	1.70541	N95435	Hs.37196	Putative G protein coupled receptor	11245
5423	RG7-B11	-1.00043	-4.72722	0.0104205	1.70052	AA490462	Hs.439463	AE binding protein 1	165
27624	RG291-H12	0.826773	4.72129	0.0104832	1.68593	N47484	Hs.485557	Glutathione S-transferase A4	2941
18517	RG133-C1	-0.536891	-4.83625	0.0104832	1.72796	AA043979	Hs.539401	Transcribed locus	0
13022	RG89-E3	-3.31812	-4.86891	0.0107902	1.70983	AA056013	0	0	0
8123	RG8-B5	-0.408076	-4.73759	0.0108838	1.65328	R21511	Hs.437056	Suppressor of Ty 5 homolog (S. cerevisiae)	6829
6775	RG7-A11	-0.780442	-4.69594	0.0110359	1.62349	R37131	Hs.516278	SET domain, bifurcated 1	9869
3954	RG286-F7	0.801471	4.6915	0.0110359	1.61258	AI015999	Hs.25447	Chromosome condensation 1-like	1102
1921	RG287-A1	-2.68326	-4.69097	0.0110359	1.61126	AI016051	Hs.483444	Chemokine (C-X-C motif) ligand 14	9547
29777	RG20-D3	0.666936	4.68992	0.0110359	1.60868	AA598583	Hs.26704	Cytoplasmic FMR1 interacting protein 1	23191
6867	RG55-A5	0.642972	4.68834	0.0110359	1.60478	AA491302	Hs.487561	Islet cell autoantigen 1, 69kDa	3382
10221	RG42-A2	0.859144	4.68631	0.0110359	1.59979	H93265	Hs.283378	Hypothetical protein LOC253981	253981
19380	RG228-H4	-0.936792	-4.68486	0.0110359	1.5962	AA626777	Hs.527021	Muscle RAS oncogene homolog	22808
26112	RG212-G11	0.808449	4.67689	0.0111692	1.5766	AA286825	0	0	0
23827	RG81-C11	-0.794558	-4.67667	0.0111692	1.57605	AA156946	0	0	0
4421	RG184-A7	0.513411	4.67022	0.011307	1.56017	H40323	Hs.13640	Roundabout, axon guidance receptor, homolog 1 (Drosophila)	6091
9035	RG122-B11	0.500807	4.66424	0.0114325	1.54545	AA132409	0	0	0
8002	RG281-E8	-0.600772	-4.66066	0.0114868	1.53663	AA992103	Hs.520189	ELOVL family member 5, elongation of long chain fatty acids (FEN1/Elo2, SUR4/Elo3-like, yeast)	60481
22422	RG57-H2	-0.867253	-4.65753	0.0114906	1.52894	N64837	Hs.370725	Oxysterol binding protein-like 1A	114876
8717	RG304-B8	-0.725538	-4.65671	0.0114906	1.52691	R21980	Hs.490795	Chr2 synaptotagmin	57488
8018	RG289-E8	-0.78959	-4.65523	0.0114906	1.52326	AI022800	Hs.124951	Breast cancer membrane protein 101	157638
29783	RG20-D12	0.582904	4.65176	0.0115427	1.51473	AA282253	Hs.35804	Hect domain and RLD 3	8916
14874	RG4-E3	1.50114	4.64578	0.0116722	1.50001	H07899	Hs.435215	Vascular endothelial growth factor C	7424
18710	RG229-G1	-0.692729	-4.64286	0.0117087	1.49283	R37876	Hs.470259	Hypothetical protein FLJ12650	79570
9634	RG88-E2	-0.960068	-4.66514	0.011995	1.48129	R38640	Hs.89584	Insulinoma-associated 1	3642
25714	RG16-G2	-0.711864	-4.63018	0.0119974	1.4616	T73090	Hs.143436	Plasminogen	5340
20649	RG188-C1	0.435042	4.62432	0.0121046	1.44717	H00596	Hs.521101	Similar to Williams-Beuren syndrome critical region protein 19	442608
30744	RG162-H6	-1.71291	-4.62254	0.0121046	1.44279	R40176	Hs.483444	Chemokine (C-X-C motif) ligand 14	9547
26848	RG242-G5	1.10487	4.65352	0.0121046	1.45005	AA496988	Hs.323583	Hypothetical protein DKFZp434L142	51313
1865	RG259-A1	1.75894	4.62	0.0121046	1.43655	AA774038	Hs.487670	Hypothetical protein MGC42090	256130
12658	RG247-E3	0.736948	4.61789	0.0121183	1.43135	R66526	Hs.445715	CDNA FLJ41369 fis, clone BRCAN2006117	0
30455	RG18-D6	-1.06078	-4.61298	0.0122098	1.41926	W88655	Hs.436123	Sulfotransferase family, cytosolic, 1C, member 1	6819
20594	RG160-G1	0.777336	4.61169	0.0122098	1.4161	AA424587	Hs.193226	UDP-glucose ceramide glucosyltransferase-like 2	55757
7101	RG171-A8	0.939844	4.60948	0.0122277	1.41065	AA453032	Hs.32567	Small EDRK-rich factor 1A (telomeric)	8293
11013	RG99-B9	0.851617	4.60697	0.0122554	1.40447	R91539	Hs.123464	Purinergic receptor P2Y, G-protein coupled, 5	10161
28951	RG279-C12	-0.985129	-4.60146	0.0123455	1.39092	AA976642	Hs.156527	Axin 2 (conductin, axil)	8313
23442	RG231-G2	1.84064	4.6009	0.0123455	1.38954	AA664104	Hs.431498	Forkhead box P1	27086
22481	RG85-D8	0.612416	4.62361	0.0126117	1.38111	R12679	0	0	0
4671	RG308-A10	0.764717	4.58888	0.012634	1.35996	AA478487	Hs.514494	Fas (TNFRSF6) binding factor 1	85302
10498	RG178-E8	-0.761247	-4.58158	0.0127969	1.34202	AA035450	Hs.374613	Inositol 1,4,5-triphosphate receptor, type 1	3708
29585	RG257-C9	0.936185	4.58079	0.0127969	1.34006	AA143539	0	0	0
5280	RG274-E4	-1.23314	-4.77266	0.0129061	1.39983	AA909113	0	0	0
11052	RG119-F6	0.767944	4.68	0.0129061	1.3618	H10060	Hs.543172	Transcribed locus	0
21834	RG103-H2	-1.02325	-4.57145	0.0129061	1.31708	H18956	Hs.121876	Transcribed locus	0
24681	RG176-D2	1.21459	4.57119	0.0129061	1.31645	AA456147	Hs.444329	Glypican 6	10082
5013	RG142-A1	0.482718	4.5667	0.0129128	1.3054	AA479912	Hs.543282	Transcribed locus	0
27069	RG15-D9	1.55438	4.56651	0.0129128	1.30494	AA423957	Hs.211426	Thrombospondin 4	7060
8438	RG164-F8	-1.00753	-4.81551	0.0129128	1.39214	AA478623	0	0	0
1825	RG239-A1	-1.69182	-4.56388	0.0129413	1.29847	AA775509	Hs.520421	PERP, TP53 apoptosis effector	64065
7838	RG201-E2	-0.66012	-4.55241	0.013251	1.27025	W73738	Hs.351344	Transmembrane protein 25	84866
14343	RG74-B6	0.579164	4.55181	0.013251	1.26878	W37628	Hs.431081	Ubiquitin specific protease 53	54532
10831	RG7-B12	-0.860954	-4.54998	0.0132611	1.26428	AA455955	Hs.443752	Proprotein convertase subtilisin/kexin type 7	9159
9386	RG298-F8	0.553174	4.54835	0.0132646	1.26027	AI368402	Hs.172028	A disintegrin and metalloproteinase domain 10	102
4376	RG160-E10	0.591049	4.54337	0.0133859	1.24801	AA449837	Hs.437179	HTPAP protein	84513
21743	RG55-D11	-0.832538	-4.53801	0.0135217	1.23485	N50853	Hs.533017	Septin 8	23176
5906	RG251-F2	-0.699268	-4.53606	0.0135373	1.23004	AA706038	Hs.31564	Chromosome 9 open reading frame 154	158326
20878	RG300-G7	-0.54061	-4.52935	0.0137239	1.21356	AA035644	Hs.352614	PLSC domain containing protein	254531
23429	RG223-C8	0.495511	4.52764	0.0137317	1.20933	AA129860	Hs.489028	Cyclin D binding myb-like transcription factor 1	9988
29755	RG8-D6	-0.645816	-4.52221	0.0138721	1.19599	AA227982	Hs.493516	PC4 and SFRS1 interacting protein 1	11168
27804	RG41-H12	-3.32178	-4.52043	0.0138721	1.19161	R68635	Hs.512842	Microfibrillar associated protein 5	8076
587	RG295-B4	-0.76786	-4.5193	0.0138721	1.18884	AA878597	Hs.279623	Selenoprotein X, 1	51734
18857	RG301-C7	0.516429	4.51726	0.0138927	1.18381	AA973389	0	0	0
5537	RG67-B2	-0.968562	-4.51552	0.0139024	1.17954	N52193	Hs.503743	Glutamate receptor, ionotrophic, AMPA 4	2893
27796	RG37-H12	0.700566	4.51238	0.0139272	1.17182	W67514	Hs.507805	Component of oligomeric golgi complex 6	57511
31200	RG52-G12	-0.644935	-4.5112	0.0139272	1.16892	R76909	0	0	0
12073	RG289-B9	-0.66725	-4.51045	0.0139272	1.16708	AI025488	Hs.293593	Rho GTPase activating protein 26	23092
28182	RG233-H3	-1.63226	-4.50812	0.0139595	1.16136	R79952	Hs.296648	Bone morphogenetic protein 5	653
5568	RG79-F11	-0.866173	-4.49617	0.0143511	1.13198	AA464688	Hs.95835	OCIA domain containing 2	132299
7892	RG225-E11	0.599527	4.49336	0.0144029	1.12508	AA625967	Hs.519347	Splicing factor, arginine/serine-rich 12	140890
16374	RG75-H7	-0.825355	-4.4916	0.0144153	1.12075	AA150198	Hs.135507	Egl nine homolog 3 (C. elegans)	112399
7827	RG193-A11	-0.455384	-4.4765	0.0149278	1.08365	AA757576	Hs.3094	KIAA0063 gene product	9929
4226	RG88-E1	-0.889805	-4.47548	0.0149278	1.08114	AA424695	Hs.265829	Integrin, alpha 3 (antigen CD49C, alpha 3 subunit of VLA-3 receptor)	3675
1309	RG317-B1	0.675644	4.99008	0.0149339	1.24046	H71536	0	0	0
11412	RG299-F6	-0.878883	-4.47241	0.0149368	1.07361	AI261660	Hs.437008	EPH receptor B4	2050
25508	RG246-H11	-0.911343	-4.47052	0.0149561	1.06894	R17668	Hs.441070	Transcribed locus	0
8199	RG44-B11	1.12244	4.46685	0.0150453	1.05995	H47335	Hs.492859	UDP-N-acteylglucosamine pyrophosphorylase 1	6675
2994	RG148-F1	-0.982114	-4.49071	0.0151794	1.05658	AA609556	Hs.469633	LIM and senescent cell antigen-like domains 3	96626
7190	RG215-E8	0.527717	4.45802	0.0151794	1.03825	AA489210	Hs.492805	CGI-07 protein	51068
15191	RG160-A12	-0.495478	-4.45704	0.0151794	1.03585	AA461487	Hs.440263	TP53 regulating kinase	112858
10295	RG78-A5	1.34527	4.45617	0.0151794	1.03372	W42414	Hs.288261	SMAD, mothers against DPP homolog 3 (Drosophila)	4088
30633	RG106-D9	1.61521	4.45479	0.0151794	1.03033	H23137	Hs.526441	Collomin	342035
26964	RG298-G11	1.32579	4.51682	0.0151794	1.05547	AI361560	Hs.524468	Homeo box C9	3225
29117	RG25-C3	1.54627	4.45379	0.0151794	1.02787	AA599177	Hs.304682	Cystatin C (amyloid angiopathy and cerebral hemorrhage)	1471
16381	RG79-D7	0.774617	4.4519	0.0152005	1.02323	W58089	Hs.517897	Endonuclease G-like 1	9941
25946	RG132-G2	0.78973	4.44156	0.015564	0.997839	AA022668	Hs.498479	CDNA FLJ32967 fis, clone TESTI2008715	0
4	RG3-F4	1.61843	4.43465	0.0157933	0.980874	AA143331	Hs.83169	Matrix metalloproteinase 1 (interstitial collagenase)	4312
19749	RG74-D1	0.901859	4.43046	0.0159118	0.970588	W47105	Hs.192221	Elongation factor, RNA polymerase II, 2	22936
310	RG155-F7	1.27516	4.42868	0.0159301	0.966208	AA426054	0	0	0
13599	RG40-B12	-0.676033	-4.42514	0.0160226	0.957521	R16998	Hs.511839	Nedd4 binding protein 1	9683
17172	RG133-H10	0.993578	4.41426	0.0163839	0.930814	AA191322	Hs.369123	Pleckstrin homology domain containing, family A (phosphoinositide binding specific) member 2	59339
11207	RG195-B12	-0.837275	-4.41142	0.0163839	0.923858	AA485439	Hs.498317	CGI-146 protein	51029
856	RG89-F4	2.05625	4.5902	0.0163839	0.996553	H91647	Hs.274959	Clusterin-like 1 (retinal)	27098
1945	RG299-A1	-1.22585	-4.54675	0.0163839	0.981024	AI356028	Hs.148685	G protein-coupled receptor, family C, group 5, member B	51704
30469	RG26-D3	3.18157	4.41003	0.0163839	0.920441	T67053	Hs.458262	Immunoglobulin lambda constant 2 (Kern-Oz- marker)	3538
6855	RG47-A11	0.787705	4.40579	0.0165105	0.910037	H63866	Hs.444362	LIM domain containing preferred translocation partner in lipoma	4026
199	RG99-B10	0.618749	4.43193	0.0165839	0.919132	T50370	Hs.411022	Chromosome 20 open reading frame 119	80336
1816	RG231-E10	0.497213	4.42914	0.0166467	0.907915	AA630208	Hs.59554	Sestrin 1	27244
8916	RG62-F11	-0.724844	-4.39431	0.0168428	0.881855	T95903	Hs.159799	Thyroid hormone receptor associated protein 2	23389
23101	RG59-C8	-0.660353	-4.39214	0.0168519	0.876545	AA459390	Hs.323363	APG9 autophagy 9-like 1 (S. cerevisiae)	79065
3431	RG26-B4	0.632648	4.39151	0.0168519	0.875007	AA280647	Hs.132864	Signal transducer and activator of transcription 5B	6777
23410	RG215-G2	1.02292	4.38003	0.0172828	0.846836	AA504253	Hs.431081	Ubiquitin specific protease 53	54532
3900	RG258-F10	1.26803	4.37934	0.0172828	0.845159	AA664081	Hs.434948	TGF-betaIIR beta	0
24914	RG292-H2	0.831492	4.40641	0.0172989	0.853083	AA194998	Hs.123464	Purinergic receptor P2Y, G-protein coupled, 5	10161
6966	RG103-E8	-0.755078	-4.54557	0.0175127	0.89509	H24329	0	0	0
13726	RG104-F9	-1.27059	-4.3689	0.0175127	0.81954	H15408	Hs.508958	Syntaxin binding protein 6 (amisyn)	29091
28526	RG67-G9	0.767671	4.36797	0.0175127	0.817278	AA431749	Hs.546534	Discoidin, CUB and LCCL domain containing 1	285761
23536	RG275-G11	0.630709	4.36797	0.0175127	0.81727	AA976851	0	0	0
24814	RG240-H8	-1.17207	-4.36173	0.0177065	0.801987	AA699589	Hs.380906	Myeloid-associated differentiation marker	91663
3028	RG164-F4	1.8841	4.36116	0.0177065	0.800578	AA478618	Hs.135254	Thrombospondin, type I, domain containing 2	84870
6890	RG67-E2	-0.505284	-4.36002	0.0177065	0.797788	W74079	Hs.523468	Signal peptide, CUB domain, EGF-like 2	57758
17155	RG125-D10	0.566818	4.35751	0.0177657	0.791627	AA620462	Hs.43213	Tetratricopeptide repeat domain 14	151613
15054	RG92-E9	0.856862	4.35327	0.0179063	0.781231	N90783	Hs.123464	Purinergic receptor P2Y, G-protein coupled, 5	10161
11896	RG201-F6	-0.33961	-4.35031	0.0179471	0.773986	AA733027	Hs.534396	Neurexophilin 4	11247
23569	RG295-C2	-0.749576	-4.34894	0.0179471	0.770637	AA922903	Hs.466910	Cytidine deaminase	978
31830	RG30-G3	-0.866932	-4.3487	0.0179471	0.770043	R00226	Hs.135507	Egl nine homolog 3 (C. elegans)	112399
19754	RG74-H7	-0.905915	-4.34598	0.0179614	0.76338	AA443121	Hs.466383	Pleckstrin homology domain containing, family F (with FYVE domain) member 1	79156
23566	RG291-G8	-0.404298	-4.34595	0.0179614	0.763304	AA460374	Hs.282410	Calmodulin 1 (phosphorylase kinase, delta)	801
2885	RG92-B7	-0.619291	-4.34328	0.0179923	0.756761	R66139	Hs.548689	Transcribed locus, strongly similar to XP_529785.1 LOC454116 [Pan troglodytes]	0
10902	RG43-F9	-0.458585	-4.34287	0.0179923	0.755747	H24938	Hs.436464	Transcribed locus	0
21573	RG310-C1	-1.46905	-4.34138	0.0180033	0.752106	AA406569	0	0	0
20026	RG210-H7	-0.751117	-4.34022	0.0180033	0.749254	R39924	Hs.473133	Docking protein 5	55816
26130	RG224-G2	0.324488	4.3356	0.0181657	0.737937	AA626272	Hs.383800	MRNA; cDNA DKFZp434F1626 (from clone DKFZp434F1626)	0
300	RG151-F4	-0.521352	-4.3336	0.0182037	0.733055	N46845	Hs.144287	Hairy/enhancer-of-split related with YRPW motif 2	23493
21837	RG103-D8	-0.463182	-4.32499	0.0185618	0.711966	R55747	0	0	0
13330	RG241-E9	0.662216	4.31464	0.0190141	0.686605	AA034366	Hs.533710	Fibronectin leucine rich transmembrane protein 2	23768
14540	RG170-F12	0.521117	4.3126	0.0190566	0.681618	AA478470	Hs.379858	Dimethylarginine dimethylaminohydrolase 1	23576
22935	RG313-D5	-0.911906	-4.77558	0.0191832	0.844115	AI279120	Hs.287518	Peanut-like 2 (Drosophila)	5414
14326	RG66-F3	0.668713	4.30758	0.0191901	0.669319	AA136532	Hs.533903	Solute carrier family 30 (zinc transporter), member 7	148867
23846	RG93-G2	-1.26363	-4.30325	0.0193495	0.658728	AA055486	Hs.504115	Tripartite motif-containing 29	23650
4609	RG280-A1	-0.601939	-4.29946	0.019446	0.649439	AA987423	Hs.472856	Chromosome 20 open reading frame 67	63935
28782	RG195-G9	-0.505699	-4.29833	0.019446	0.646689	H99945	Hs.461117	Syntrophin, beta 2 (dystrophin-associated protein A1, 59kDa, basic component 2)	6645
29559	RG245-C6	-0.827374	-4.29785	0.019446	0.645503	N22687	0	0	0
8159	RG24-B11	-1.27713	-4.29378	0.0195949	0.635547	AA451904	Hs.2719	WAP four-disulfide core domain 2	10406
9605	RG72-A8	-1.20435	-4.41802	0.019614	0.70306	W33154	Hs.189409	Formin binding protein 1	23048
7542	RG53-E2	-1.24311	-4.29109	0.019614	0.628973	R73672	0	0	0
18020	RG223-G4	-0.842606	-4.3098	0.019992	0.620181	AA708955	Hs.134665	Schwannomin interacting protein 1	29970
3723	RG170-B10	0.455419	4.27962	0.020092	0.600903	AA449357	Hs.17731	Hypothetical protein FLJ12892	64770
25377	RG182-D8	0.472963	4.27753	0.0201418	0.59579	AA504838	Hs.111749	PMS1 postmeiotic segregation increased 1 (S. cerevisiae)	5378
30959	RG270-D6	-0.605924	-4.27242	0.0203524	0.583304	AI014403	Hs.435759	THAP domain containing 4	51078
3845	RG234-B1	0.409154	4.27074	0.0203813	0.579196	W72911	Hs.445803	DC2 protein	58505
9070	RG142-F2	1.21827	4.266	0.0205753	0.567593	AA447507	Hs.147119	Ribosomal protein S6 kinase, 90kDa, polypeptide 2	6196
13648	RG64-F12	-0.372229	-4.26205	0.0206277	0.557937	AA453495	Hs.504670	KIAA1238 protein	57494
6957	RG99-A8	0.518079	4.26155	0.0206277	0.556711	T68875	0	0	0
20509	RG116-C7	-0.552839	-4.26144	0.0206277	0.556451	AA443716	Hs.31431	Fructosamine-3-kinase-related protein	79672
2705	RG4-B1	-1.03195	-4.34798	0.0206277	0.593165	W68403	Hs.375957	Integrin, beta 2 (antigen CD18 (p95), lymphocyte function-associated antigen 1; macrophage antigen 1 (mac-1) beta subunit)	3689
15792	RG122-E6	0.866465	4.28615	0.0206277	0.568537	AA400292	Hs.481980	Disabled homolog 2, mitogen-responsive phosphoprotein (Drosophila)	1601
4797	RG34-A1	0.726732	4.25668	0.0207149	0.5448	N68660	Hs.288164	Hypothetical protein FLJ10707	55209
24641	RG156-D2	-0.483309	-4.25118	0.0209544	0.531368	AA461317	0	0	0
991	RG157-B4	-0.747447	-4.24983	0.0209677	0.528063	AA609783	Hs.460208	Hypothetical protein MGC50853	399665
10887	RG35-B12	0.359896	4.24687	0.0210697	0.520837	N70680	0	0	0
7763	RG161-A11	0.694634	4.24457	0.0211213	0.515219	AA463469	Hs.152717	Hypothetical protein FLJ13725	79567
28025	RG153-D9	-0.818141	-4.24374	0.0211213	0.513174	W65340	Hs.530156	Transcribed locus	0
4384	RG164-E10	-1.08675	-4.22522	0.0221082	0.467954	AA479972	Hs.292156	Dickkopf homolog 3 (Xenopus laevis)	27122
31049	RG314-D9	0.870786	4.66514	0.0221725	0.637875	R58955	Hs.386684	Abelson helper integration site	54806
22617	RG153-D8	-0.782406	-4.22011	0.0222783	0.455477	W60473	Hs.510262	Membrane targeting (tandem) C2 domain containing 1	123036
27657	RG311-D3	-1.12582	-4.65483	0.0224551	0.61855	AA886208	Hs.472860	Tumor necrosis factor receptor superfamily, member 5	958
5575	RG83-B11	0.957471	4.21492	0.0224551	0.442805	N51944	Hs.529862	Homo sapiens, Similar to hypothetical protein FLJ21936, clone IMAGE:4044084, mRNA	0
1591	RG119-A10	-0.731995	-4.21134	0.0225515	0.434045	AA404269	Hs.524348	Prickle-like 1 (Drosophila)	144165
27765	RG25-D3	0.927638	4.21113	0.0225515	0.433538	AA598478	Hs.78065	Complement component 7	730
23323	RG171-C5	0.771279	4.20979	0.0225669	0.430275	AA459950	Hs.381105	Hypothetical protein MGC45731	90874
13428	RG289-E12	-0.80683	-4.20662	0.0226914	0.422533	AI022993	Hs.369606	Cleavage and polyadenylation specific factor 6, 68kDa	11052
5520	RG55-F11	-0.878069	-4.20266	0.0227662	0.412873	AA458487	Hs.348037	Protein phosphatase 1, regulatory (inhibitor) subunit 14A	94274
26140	RG228-G5	-0.407218	-4.20203	0.0227662	0.41133	AA629117	Hs.492427	Neurocalcin delta	83988
23301	RG159-C8	-1.11341	-4.20149	0.0227662	0.410023	AA458645	Hs.6314	Seizure related 6 homolog (mouse)-like 2	26470
257	RG131-B1	1.06917	4.2011	0.0227662	0.409062	W70242	Hs.445589	Transcribed locus	0
21647	RG7-D11	-0.727512	-4.22269	0.0228346	0.410625	AA132226	Hs.381189	Chromobox homolog 3 (HP1 gamma homolog, Drosophila)	11335
20474	RG100-G1	-0.634244	-4.19672	0.0228346	0.398374	H29268	Hs.371218	EPH receptor A4	2043
5191	RG230-A4	1.2854	4.22082	0.0228346	0.406132	R42708	Hs.507630	KIAA0774	23281
5949	RG271-B8	0.362915	4.19432	0.0228346	0.392515	AA906297	Hs.540405	Transcribed locus	0
29261	RG97-C3	0.624364	4.19423	0.0228346	0.392302	N70463	Hs.255935	B-cell translocation gene 1, anti-proliferative	694
8191	RG40-B11	-0.718768	-4.19183	0.0228346	0.386454	N71001	Hs.292026	Eukaryotic translation initiation factor 4E member 2	9470
12482	RG159-E3	-0.643236	-4.19158	0.0228346	0.385845	AA454625	Hs.521064	Vav-1 interacting Kruppel-like protein	79027
6699	RG305-B11	0.810443	4.19157	0.0228346	0.385801	AA458489	Hs.275464	Kallikrein 10	5655
25444	RG214-H11	-0.667425	-4.18818	0.0229758	0.377533	AA489681	Hs.356321	Nuclear factor of activated T-cells, cytoplasmic, calcineurin-dependent 2	4773
1662	RG155-E7	1.17189	4.18651	0.0230141	0.37346	N68578	Hs.188630	Lipase, hepatic	3990
23929	RG133-C8	-0.556135	-4.26609	0.0232034	0.399864	AA045323	Hs.537909	Transcribed locus	0
12856	RG5-E6	-0.572799	-4.20682	0.0232034	0.372498	H37761	Hs.279522	Nuclear receptor subfamily 4, group A, member 3	8013
1388	RG19-E4	-0.65654	-4.17924	0.0232674	0.355748	H05140	Hs.77854	Regucalcin (senescence marker protein-30)	9104
16438	RG107-H7	0.834511	4.17682	0.023353	0.349838	AA432103	Hs.480311	LIM protein (similar to rat protein kinase C-binding enigma)	10611
24808	RG236-H11	-0.576023	-4.16935	0.0237508	0.331626	AA679569	Hs.275352	Chromosome 14 open reading frame 109	26175
21053	RG50-C1	-0.710719	-4.16497	0.0239609	0.320947	R22341	Hs.490795	Chr2 synaptotagmin	57488
27538	RG251-H3	1.03398	4.16114	0.0241382	0.311609	AA708832	Hs.459704	Hypothetical protein FLJ20444	403323
24296	RG317-G5	-0.986654	-4.58161	0.0242951	0.480975	H91056	0	0	0
13926	RG204-F9	1.7007	4.15312	0.0245199	0.292077	AA701357	Hs.434948	TGF-betaIIR beta	0
25195	RG90-D11	-1.59245	-4.15028	0.0246377	0.285165	AA027011	Hs.2465	Purinergic receptor P2Y, G-protein coupled, 14	9934
27739	RG9-D12	-0.463939	-4.14646	0.0248138	0.275855	R77517	Hs.435051	Cyclin-dependent kinase inhibitor 2D (p19, inhibits CDK4)	1032
19182	RG128-H7	0.501507	4.14555	0.0248138	0.273647	AA460333	Hs.147710	KIAA1466 gene	57612
