# Supplementary material for: Effect of infliximab on mRNA expression profiles in synovial tissue of rheumatoid arthritis patients
Source: Arthritis Res Ther. 2006 Nov 29;8(6):R179. doi: 10.1186/ar2090 (PMC1794525; doi:10.1186/ar2090)
Supplement: Additional file 6 — An Excel file containing DE genes of TNF-positive patients versus EULAR nonresponders for Table 2. [file ar2090-S6.xls]

## Sheet: BtopRescGvsB
Upregulated in TNF-positive patients relatively non-responders	ProbeID	M	t	q-Value	B	GenBank	UniGene	Function	GeneID		Downregulated in TNF-positive patients relatively non-responders	ProbeID	M	t	q-Value	B	GenBank	UniGene	Function	GeneID
	RG99-D12	0.666267	4.22073	0.0208728	0.0243	W80489	Hs.18573	Acylphosphatase 1, erythrocyte (common) type	97			RG89-E5	-3.80594	-5.52888	0.00349328	2.88029	T56281	Hs.513626	Metallothionein 1F (functional)	4494
	RG99-C9	0.881647	5.21764	0.00547061	2.21271	T51856	Hs.443723	GrpE-like 1, mitochondrial (E. coli)	80273			RG154-C9	-3.79347	-5.62642	0.00347861	2.92817	R21226	Hs.201776	Paternally expressed 3	5178
	RG99-B9	0.905217	4.5516	0.0136897	0.755985	R91539	Hs.123464	Purinergic receptor P2Y, G-protein coupled, 5	10161			RG89-E3	-3.66756	-5.75215	0.00335903	3.0084	AA056013	0	0	0
	RG99-B10	0.680562	5.18375	0.00612168	2.01307	T50370	Hs.411022	Chromosome 20 open reading frame 119	80336			RG41-H12	-3.54063	-5.24209	0.0053123	2.26552	R68635	Hs.512842	Microfibrillar associated protein 5	8076
	RG99-A8	0.537118	4.2697	0.0196584	0.132675	T68875	0	0	0			RG287-A1	-2.97148	-6.09168	0.00166028	4.05855	AI016051	Hs.483444	Chemokine (C-X-C motif) ligand 14	9547
	RG99-A10	0.52483	4.17134	0.0221633	-0.085038	AA486789	Hs.530402	Fas (TNFRSF6) associated factor 1	11124			RG90-D12	-2.29658	-9.21261	0.000125965	7.16674	T53389	Hs.111732	Fc fragment of IgG binding protein	8857
	RG97-F5	1.35096	4.16582	0.0222758	-0.0972437	T65864	Hs.488007	Acyloxyacyl hydrolase (neutrophil)	313			RG15-F2	-2.25527	-7.04809	0.000384598	5.96048	AA293671	Hs.405667	CD8 antigen, beta polypeptide 1 (p37)	926
	RG97-E3	1.59907	7.45359	0.000227898	6.72545	AA455235	Hs.459538	Aldehyde dehydrogenase 1 family, member A3	220			RG101-H5	-2.01913	-4.25992	0.0197045	0.111032	T60482	Hs.435655	Asporin (LRR class 1)	54829
	RG97-C3	0.584726	5.01176	0.00686112	1.76592	N70463	Hs.255935	B-cell translocation gene 1, anti-proliferative	694			RG158-H2	-2.01172	-5.59095	0.00324976	3.01214	R60995	Hs.21016	Coagulation factor C homolog, cochlin (Limulus polyphemus)	1690
	RG97-C2	1.15207	4.69174	0.0110935	1.06488	AA401441	Hs.69771	B-factor, properdin	629			RG4-B8	-1.90289	-4.19966	0.0214177	-0.0223369	H13300	Hs.20573	Insulin-like growth factor 1 receptor	3480
	RG95-G7	1.55095	4.82717	0.00912093	1.36238	R44739	Hs.377894	Grancalcin, EF-hand calcium binding protein	25801			RG305-A6	-1.88107	-6.00946	0.00192033	3.88896	T64982	0	0	0
	RG95-G6	2.7264	8.19477	7.84134e-05	8.05838	W42723	Hs.789	Chemokine (C-X-C motif) ligand 1 (melanoma growth stimulating activity, alpha)	2919			RG299-A3	-1.85687	-5.74398	0.00265364	3.3353	AI363200	Hs.339831	Proenkephalin	5179
	RG95-G3	1.37218	4.89556	0.00815412	1.51219	AA133566	Hs.77100	General transcription factor IIE, polypeptide 2, beta 34kDa	2961			RG162-H6	-1.82106	-7.34872	0.000258722	6.53004	R40176	Hs.483444	Chemokine (C-X-C motif) ligand 14	9547
	RG95-F4	2.07524	10.7729	4.26129e-06	12.0672	H99813	Hs.268573	Glutathione S-transferase theta 1	2952			RG221-E10	-1.78908	-9.17719	3.07813e-05	9.6971	AA972352	Hs.85862	PDZ and LIM domain 3	27295
	RG95-C2	1.40572	5.74277	0.00265364	3.33276	AA683058	Hs.292265	Zinc finger, MYND domain containing 11	10771			RG242-E2	-1.76518	-4.43103	0.0183358	0.324345	AA410434	Hs.405614	Collagen triple helix repeat containing 1	115908
	RG95-C1	1.21883	4.53325	0.0139376	0.715483	N40945	Hs.372295	Phosphatidylinositol transfer protein, membrane-associated 1	9600			RG233-H3	-1.75072	-4.67125	0.0113857	1.01976	R79952	Hs.296648	Bone morphogenetic protein 5	653
	RG94-H10	0.846317	4.4798	0.0150164	0.597415	AA701554	Hs.153618	HLA complex group 8	80869			RG179-F4	-1.71676	-5.46055	0.00386459	2.73462	H25223	Hs.527007	Mesenchyme homeo box 2 (growth arrest-specific homeo box)	4223
	RG94-A6	1.05808	4.46528	0.0188886	0.307005	AA405717	Hs.478000	Muscleblind-like (Drosophila)	4154			RG4-B10	-1.71351	-4.59065	0.0138675	0.748757	R16073	Hs.418506	Insulin-like 4 (placenta)	3641
	RG94-A5	0.628984	7.20802	0.000312079	6.26519	AA676805	Hs.336994	Metastasis suppressor 1	9788			RG196-C8	-1.69674	-5.58027	0.00327716	2.9895	N26008	Hs.497159	Chromosome 1 open reading frame 21	81563
	RG93-D9	1.56688	5.39971	0.00428805	2.60448	AA292226	Hs.540696	Solute carrier family 6 (neurotransmitter transporter, creatine), member 8	6535			RG239-A1	-1.69293	-4.49935	0.014572	0.640607	AA775509	Hs.520421	PERP, TP53 apoptosis effector	64065
	RG92-H8	0.993127	5.03267	0.00666216	1.81147	AA152347	Hs.485557	Glutathione S-transferase A4	2941			RG82-B10	-1.68362	-5.61576	0.00320724	3.06474	W72294	Hs.483444	Chemokine (C-X-C motif) ligand 14	9547
	RG92-E9	0.914612	4.7515	0.0100871	1.19629	N90783	Hs.123464	Purinergic receptor P2Y, G-protein coupled, 5	10161			RG279-D6	-1.65105	-4.24975	0.0199962	0.0885242	AA974305	Hs.371716	Hypothetical gene supported by AK075558; BC021286	374946
	RG8-H4	1.34847	9.08171	3.1888e-05	9.54409	H09936	Hs.30956	Nescient helix loop helix 1	4807			RG310-C1	-1.64986	-4.93414	0.00772445	1.59654	AA406569	0	0	0
	RG8-G4	1.33587	8.06856	9.13138e-05	7.83737	N64862	Hs.370503	FYN binding protein (FYB-120/130)	2533			RG256-G3	-1.64972	-4.88332	0.00828479	1.4854	AA035580	Hs.132902	CAP, adenylate cyclase-associated protein, 2 (yeast)	10486
	RG89-F3	1.3429	5.43408	0.00404719	2.67804	AA042990	Hs.269109	Sema domain, immunoglobulin domain (Ig), short basic domain, secreted, (semaphorin) 3C	10512			RG179-G4	-1.61301	-5.77067	0.00256403	3.39137	AA757754	Hs.100058	Dihydropyrimidinase-like 4	10570
	RG89-E6	1.0849	5.21935	0.00639228	1.9486	H59231	0	0	0			RG90-D11	-1.6066	-4.36557	0.0174836	0.344851	AA027011	Hs.2465	Purinergic receptor P2Y, G-protein coupled, 14	9934
	RG88-D10	1.81966	8.44511	5.99872e-05	8.48964	AA029934	Hs.436873	Integrin, alpha V (vitronectin receptor, alpha polypeptide, antigen CD51)	3685			RG308-E8	-1.58906	-6.73108	0.000623588	5.34499	AA131343	Hs.538879	Transcribed locus	0
	RG87-D10	1.59298	8.76352	4.25747e-05	9.02454	AA430698	Hs.80919	Synaptophysin-like protein	6856			RG180-B1	-1.53682	-5.3681	0.00449038	2.53672	N66104	Hs.435557	Kinesin family member 5C	3800
	RG86-F8	0.686369	5.29761	0.00496944	2.38521	R15785	Hs.112916	Solute carrier family 3 (cystine, dibasic and neutral amino acid transporters, activator of cystine, dibasic and neutral amino acid transport), member 1	6519			RG95-B9	-1.50107	-5.02969	0.00667419	1.80498	R52796	Hs.336046	Interleukin 13 receptor, alpha 2	3598
	RG85-D8	0.62205	5.25911	0.00565785	2.17069	R12679	0	0	0			RG14-G3	-1.48062	-5.84042	0.00231059	3.53749	N57872	Hs.144567	Alanine-glyoxylate aminotransferase (oxalosis I; hyperoxaluria I; glycolicaciduria; serine-pyruvate aminotransferase)	189
	RG85-D11	1.38377	5.6595	0.00304751	3.15726	H77494	Hs.203717	Fibronectin 1	2335			RG265-F11	-1.47909	-5.39099	0.00430763	2.58579	AA864323	Hs.130849	Component of oligomeric golgi complex 8	84342
	RG83-D10	0.3984	4.5525	0.0136897	0.757981	R72434	Hs.109590	Genethonin 1	8987			RG104-F9	-1.47863	-4.98908	0.00712855	1.71647	H15408	Hs.508958	Syntaxin binding protein 6 (amisyn)	29091
	RG83-B11	0.89555	4.45146	0.0156634	0.534782	N51944	Hs.529862	Homo sapiens, Similar to hypothetical protein FLJ21936, clone IMAGE:4044084, mRNA	0			RG53-E2	-1.47709	-5.90409	0.00214965	3.67031	R73672	0	0	0
	RG82-E7	1.0147	4.66328	0.0136897	0.808284	AA027147	Hs.191616	Hypothetical protein MGC3040	66000			RG177-D5	-1.46091	-4.33178	0.0183358	0.270086	AA894557	Hs.173724	Creatine kinase, brain	1152
	RG81-C6	0.506366	5.2283	0.00540945	2.23575	AA035745	Hs.521012	Hypothetical protein FLJ21062	79846			RG7-A12	-1.40461	-4.85339	0.00871557	1.41984	AA406601	Hs.438236	Actin binding LIM protein 1	3983
	RG79-D7	0.815082	4.14558	0.0229937	-0.142027	W58089	Hs.517897	Endonuclease G-like 1	9941			RG37-B4	-1.36718	-4.62	0.0123355	0.906861	N69286	Hs.497159	Chromosome 1 open reading frame 21	81563
	RG78-A5	1.46881	4.48267	0.0149816	0.603756	W42414	Hs.288261	SMAD, mothers against DPP homolog 3 (Drosophila)	4088			RG81-F3	-1.36217	-4.84575	0.00884334	1.40312	N39572	0	0	0
	RG77-G9	0.977241	5.35363	0.00555665	2.21907	N45138	Hs.133379	Transforming growth factor, beta 2	7042			RG31-C11	-1.32346	-4.55658	0.0136311	0.766971	R63811	Hs.475353	LIM and cysteine-rich domains 1	29995
	RG76-C6	2.05777	9.45555	3.07813e-05	9.69774	AA127965	Hs.367688	Homo sapiens, clone IMAGE:4794726, mRNA	0			RG230-H9	-1.28226	-5.15034	0.00584749	2.06709	H15099	Hs.535518	Transcribed locus	0
	RG74-H1	1.17853	4.82012	0.00921585	1.34692	W84711	Hs.203717	Fibronectin 1	2335			RG178-H8	-1.27672	-4.62718	0.0155946	0.624415	AA843718	Hs.371718	General transcription factor IIIC, polypeptide 1, alpha 220kDa	2975
	RG74-E9	0.864542	5.78398	0.00286921	3.24938	N46335	Hs.44439	Suppressor of cytokine signaling 6	9306			RG118-G9	-1.27598	-8.72268	4.25747e-05	8.95677	AA142919	Hs.310458	Tetraspan 2	10100
	RG74-D1	0.966395	5.28356	0.00503586	2.35495	W47105	Hs.192221	Elongation factor, RNA polymerase II, 2	22936			RG2-H3	-1.27591	-4.11051	0.0241751	-0.21963	AA454879	Hs.466871	Plasminogen activator, urokinase receptor	5329
	RG74-B6	0.744813	7.69194	0.000158123	7.16331	W37628	Hs.431081	Ubiquitin specific protease 53	54532			RG172-H9	-1.27251	-4.44407	0.0157368	0.518452	R51273	0	0	0
	RG73-B9	0.98521	7.31218	0.000272148	6.46154	N70592	Hs.157031	Phosphatidylinositol glycan, class N	23556			RG22-G4	-1.26192	-5.53411	0.00349112	2.89141	AA598653	Hs.136348	Periostin, osteoblast specific factor	10631
	RG73-A7	2.07047	8.08429	9.13138e-05	7.86504	AA046679	Hs.27621	Clone TUA8 Cri-du-chat region mRNA	0			RG90-B11	-1.25624	-4.5438	0.0138137	0.738765	W95118	Hs.22146	Ring finger protein 144	9781
	RG72-G8	1.1912	6.39148	0.00154445	4.22687	N63034	0	0	0			RG300-H6	-1.2541	-4.24291	0.0202145	0.0733773	AA878635	0	0	0
	RG71-H5	0.483212	4.32508	0.0205944	0.0992206	AA137196	Hs.440414	Spastic paraplegia 20, spartin (Troyer syndrome)	23111			RG89-H6	-1.24595	-8.55986	5.03923e-05	8.68415	N47008	Hs.434494	Synaptojanin 2	8871
	RG71-F2	0.780078	6.22194	0.00194013	3.91169	N63099	Hs.254117	CDNA clone IMAGE:4816339, partial cds	0			RG95-E12	-1.24093	-7.80131	0.000134022	7.36129	AA043996	Hs.82963	Gonadotropin-releasing hormone 1 (luteinizing-releasing hormone)	2796
	RG71-D7	2.53169	6.94104	0.000874001	4.94825	N41052	0	0	0			RG299-F12	-1.23733	-5.0386	0.00664562	1.82437	AI262129	Hs.136348	Periostin, osteoblast specific factor	10631
	RG71-D5	1.34079	5.53398	0.00748262	1.81986	N49852	Hs.525146	Voltage gated channel like 1	259232			RG90-E2	-1.23403	-5.94902	0.00206025	3.76374	AA485427	Hs.534309	Cysteine-rich protein 2	1397
	RG70-D8	0.840698	4.16878	0.0221916	-0.0906903	N50864	0	0	0			RG72-A8	-1.22632	-4.33409	0.0235283	-0.0136824	W33154	Hs.189409	Formin binding protein 1	23048
	RG70-B2	0.481852	4.22867	0.0206522	0.041856	H99639	Hs.285354	MAX protein	4149			RG64-C1	-1.22061	-5.08225	0.00632517	1.9193	AA460304	Hs.513779	Hypothetical protein DKFZp434B044	83716
	RG70-A7	1.12462	5.53802	0.00505773	2.41501	N72286	Hs.137674	Transient receptor potential cation channel, subfamily A, member 1	8989			RG7-C12	-1.21738	-4.36089	0.017563	0.334482	AA454657	Hs.204891	Interleukin 11 receptor, alpha	3590
	RG68-G4	1.02134	4.69388	0.0110677	1.06959	AA010251	Hs.38218	Transcribed locus	0			RG179-F5	-1.21446	-5.1179	0.00608012	1.99674	H44051	Hs.355214	Keratin 14 (epidermolysis bullosa simplex, Dowling-Meara, Koebner)	3861
	RG68-A3	1.61965	6.31186	0.00122041	4.50816	W15305	Hs.35198	Ectonucleotide pyrophosphatase/phosphodiesterase 5 (putative function)	59084			RG240-H8	-1.20851	-5.04349	0.00664562	1.83502	AA699589	Hs.380906	Myeloid-associated differentiation marker	91663
	RG67-G9	0.857014	4.43695	0.0158972	0.502714	AA431749	Hs.546534	Discoidin, CUB and LCCL domain containing 1	285761			RG299-A1	-1.19176	-4.75666	0.012047	1.00178	AI356028	Hs.148685	G protein-coupled receptor, family C, group 5, member B	51704
	RG66-G6	2.21974	5.11928	0.00608012	1.99972	AA137073	Hs.301296	CDNA: FLJ23131 fis, clone LNG08502	0			RG154-E10	-1.18906	-4.89472	0.00990105	1.2865	N93853	0	0	0
	RG66-F3	0.76486	5.39328	0.00430698	2.5907	AA136532	Hs.533903	Solute carrier family 30 (zinc transporter), member 7	148867			RG159-C8	-1.17065	-4.51022	0.0143408	0.664612	AA458645	Hs.6314	Seizure related 6 homolog (mouse)-like 2	26470
	RG66-F2	0.463885	4.11553	0.0241078	-0.20852	N73949	Hs.487648	Sorting nexin 13	23161			RG287-B1	-1.15958	-7.3807	0.000251508	6.58981	AA999897	Hs.499483	Similar to Serine/threonine-protein kinase PLK1 (Polo-like kinase 1) (PLK-1) (Serine-threonine protein kinase 13) (STPK13)	441777
	RG65-A6	0.849864	5.43844	0.00505773	2.38875	W87281	Hs.480190	Myeloid/lymphoid or mixed-lineage leukemia (trithorax homolog, Drosophila); translocated to, 2	4299			RG246-E10	-1.15309	-7.84606	0.000125965	7.44178	T96030	Hs.31564	Chromosome 9 open reading frame 154	158326
	RG65-A1	1.85778	6.34918	0.00113902	4.58367	AA454675	0	0	0			RG103-H2	-1.15299	-5.91954	0.00212766	3.70246	H18956	Hs.121876	Transcribed locus	0
	RG64-B9	3.04583	8.60589	4.81579e-05	8.76162	AA457718	Hs.485489	Chloride intracellular channel 5	53405			RG7-B11	-1.15178	-5.29153	0.00498009	2.37212	AA490462	Hs.439463	AE binding protein 1	165
	RG62-G2	0.974057	4.75633	0.0100173	1.2069	N95011	Hs.287830	Pleckstrin homology domain containing, family A (phosphoinositide binding specific) member 1	59338			RG10-C2	-1.12217	-6.18613	0.00147321	4.25225	H59620	Hs.520819	Insulin induced gene 1	3638
	RG62-D11	1.00666	4.34422	0.0180672	0.297605	AA448277	Hs.370666	Forkhead box O1A (rhabdomyosarcoma)	2308			RG93-D3	-1.12131	-5.53791	0.00348094	2.89951	AA430665	Hs.520942	Claudin 4	1364
	RG60-H9	0.595652	4.20148	0.0213616	-0.0183107	AA149198	Hs.480116	WD repeat and FYVE domain containing 3	23001			RG154-A5	-1.11503	-5.03198	0.00666216	1.80996	AA159356	Hs.72308	CDNA clone IMAGE:4793072, partial cds	0
	RG58-F9	1.67598	4.11108	0.0241751	-0.218364	R16098	Hs.154078	Lipopolysaccharide binding protein	3929			RG262-E8	-1.1039	-5.50078	0.00364312	2.82044	AA868745	Hs.496666	Septin 6	23157
	RG55-A5	0.683821	4.61438	0.0123908	0.894459	AA491302	Hs.487561	Islet cell autoantigen 1, 69kDa	3382			RG279-C12	-1.09719	-5.80508	0.00246166	3.46354	AA976642	Hs.156527	Axin 2 (conductin, axil)	8313
	RG53-G9	0.508227	4.52212	0.0141808	0.6909	N49280	Hs.522029	Kelch-like 9 (Drosophila)	55958			RG236-E2	-1.0927	-5.01876	0.0068196	1.78116	AA777594	Hs.509651	Farnesyltransferase, CAAX box, beta	2342
	RG52-D12	1.8252	4.73367	0.0136897	0.846086	R26163	0	0	0			RG10-A11	-1.08661	-5.19591	0.00555665	2.16573	N91887	Hs.496530	Hypothetical protein MGC39900	286527
	RG52-A3	0.618199	5.74277	0.00265364	3.33276	H66943	Hs.478031	Solute carrier family 33 (acetyl-CoA transporter), member 1	9197			RG166-A4	-1.07914	-4.93577	0.0103595	1.24132	AA418028	0	0	0
	RG51-H5	0.559739	4.15289	0.02271	-0.125855	R02295	Hs.507355	Zinc finger protein 10 (KOX 1)	7556			RG108-H6	-1.07657	-6.5438	0.00083449	4.97432	H15677	Hs.193825	Protein phosphatase 2 (formerly 2A), regulatory subunit B (PR 52), beta isoform	5521
	RG51-C3	0.954453	4.53909	0.0138675	0.72836	R98812	Hs.336994	Metastasis suppressor 1	9788			RG148-F1	-1.07647	-4.81267	0.00934784	1.33058	AA609556	Hs.469633	LIM and senescent cell antigen-like domains 3	96626
	RG4-F3	1.20246	5.74916	0.00265364	3.3462	AA394236	Hs.473152	Transcription factor AP-2 gamma (activating enhancer binding protein 2 gamma)	7022			RG179-G5	-1.07153	-5.47276	0.00380398	2.76068	AA708279	0	0	0
	RG4-E3	1.58146	4.23149	0.0205944	0.0481177	H07899	Hs.435215	Vascular endothelial growth factor C	7424			RG274-E4	-1.06828	-4.37777	0.019482	0.212919	AA909113	0	0	0
	RG4-A12	0.437545	4.30819	0.0188886	0.217883	W56754	Hs.285724	Integrin, beta 8	3696			RG88-E4	-1.06421	-4.27094	0.0196584	0.135437	N74623	Hs.523414	Putative insulin-like growth factor II associated protein	3481
	RG48-E9	0.686938	5.62628	0.00319108	3.087	N95358	Hs.439620	Myosin IB	4430			RG154-A12	-1.05705	-6.73051	0.000623588	5.34386	AA169230	0	0	0
	RG47-E5	0.532451	4.4521	0.0156634	0.536208	N52398	Hs.163893	Phosphatidylinositol binding clathrin assembly protein	8301			RG317-G5	-1.05123	-4.50038	0.0231928	0.0417864	H91056	0	0	0
	RG47-B2	0.449922	4.32395	0.0185553	0.252746	H64938	0	0	0			RG95-A9	-1.04769	-4.79478	0.0103595	1.19084	AA133577	Hs.6454	Regulator of G-protein signalling 19 interacting protein 1	10755
	RG47-A11	0.791471	4.11301	0.0241751	-0.214107	H63866	Hs.444362	LIM domain containing preferred translocation partner in lipoma	4026			RG67-B2	-1.04572	-4.38568	0.0168903	0.389338	N52193	Hs.503743	Glutamate receptor, ionotrophic, AMPA 4	2893
	RG44-C11	0.701306	4.52165	0.0141808	0.689855	H48142	Hs.20573	Insulin-like growth factor 1 receptor	3480			RG7-B12	-1.03225	-6.00837	0.00192033	3.88673	AA455955	Hs.443752	Proprotein convertase subtilisin/kexin type 7	9159
	RG44-C10	0.444215	4.40148	0.0166733	0.42428	H48124	0	0	0			RG179-E4	-1.03111	-4.33747	0.0182487	0.282668	H94482	Hs.505337	Claudin 5 (transmembrane protein deleted in velocardiofacial syndrome)	7122
	RG44-B11	1.31365	6.45815	0.000943968	4.80308	H47335	Hs.492859	UDP-N-acteylglucosamine pyrophosphorylase 1	6675			RG117-C10	-1.02076	-6.09997	0.00164726	4.07562	T49146	Hs.164410	Chromosome 16 open reading frame 7	9605
	RG44-B10	0.751993	4.1061	0.0243166	-0.229382	H47298	0	0	0			RG202-A11	-1.01111	-7.44188	0.000227898	6.70371	W85878	Hs.533299	Transcription factor 19 (SC1)	6941
	RG44-A12	0.599279	4.27215	0.0196584	0.138103	N53560	0	0	0			RG245-A12	-1.00663	-5.87695	0.00221276	3.61375	R19360	Hs.502564	Notch homolog 2 (Drosophila) N-terminal like	388677
	RG44-A11	1.15252	6.53139	0.000846554	4.94957	R84376	Hs.433512	ARP3 actin-related protein 3 homolog (yeast)	10096			RG222-A5	-1.00617	-6.54081	0.00100277	4.74472	AA101971	Hs.369438	V-ets erythroblastosis virus E26 oncogene homolog 1 (avian)	2113
	RG43-B5	1.26045	4.41334	0.0187811	0.278055	R68091	0	0	0			RG12-G8	-1.00375	-4.57528	0.0132717	0.808242	AA418674	Hs.146447	Fibrillin 1 (Marfan syndrome)	2200
	RG42-D12	0.805969	4.53464	0.0149783	0.628387	H77627	Hs.28149	Kinesin family member 12	113220			RG14-B9	-0.9994	-6.28089	0.00126376	4.44532	H61449	0	0	0
	RG42-D11	1.64035	6.09949	0.00164726	4.07462	R66991	Hs.505007	SRY (sex determining region Y)-box 5	6660			RG20-F2	-0.995867	-8.26014	7.36447e-05	8.17192	AA405804	0	0	0
	RG42-A2	0.878503	5.87744	0.00221276	3.61479	H93265	Hs.283378	Hypothetical protein LOC253981	253981			RG228-H4	-0.991896	-4.47156	0.0152068	0.579204	AA626777	Hs.527021	Muscle RAS oncogene homolog	22808
	RG40-H7	2.24361	6.76143	0.000600508	5.40457	R74358	Hs.367688	Homo sapiens, clone IMAGE:4794726, mRNA	0			RG299-F6	-0.9869	-5.12787	0.00603534	2.01837	AI261660	Hs.437008	EPH receptor B4	2050
	RG40-F1	2.12734	5.47569	0.00380398	2.76694	R22189	Hs.23349	Transcribed locus	0			RG55-F11	-0.985638	-4.25475	0.0198658	0.0995892	AA458487	Hs.348037	Protein phosphatase 1, regulatory (inhibitor) subunit 14A	94274
	RG3-F5	0.836534	5.29308	0.00654113	1.94458	H47026	Hs.276808	Mannosyl (beta-1,4-)-glycoprotein beta-1,4-N-acetylglucosaminyltransferase	4248			RG153-D9	-0.963351	-5.78971	0.00251058	3.43132	W65340	Hs.530156	Transcribed locus	0
	RG3-F4	1.88139	6.57373	0.000799224	5.0339	AA143331	Hs.83169	Matrix metalloproteinase 1 (interstitial collagenase)	4312			RG275-G2	-0.959934	-4.16902	0.0221916	-0.0901631	AA977679	Hs.248160	Somatostatin receptor 1	6751
	RG37-H12	0.802173	5.94036	0.00208253	3.74575	W67514	Hs.507805	Component of oligomeric golgi complex 6	57511			RG57-H2	-0.958028	-5.12249	0.0060772	2.00669	N64837	Hs.370725	Oxysterol binding protein-like 1A	114876
	RG37-F10	0.64223	4.33383	0.0183001	0.274606	T97314	Hs.537766	Transcribed locus	0			RG52-A8	-0.956955	-5.17269	0.00576973	2.11549	R67355	Hs.426312	Angiomotin like 2	51421
	RG35-B3	0.388305	4.61748	0.0123624	0.901303	T90290	0	0	0			RG96-D1	-0.956779	-5.50788	0.00362128	2.83557	N66957	Hs.516700	Cytochrome P450, family 27, subfamily A, polypeptide 1	1593
	RG35-B12	0.412369	4.96905	0.0073647	1.67279	N70680	0	0	0			RG90-H6	-0.954988	-4.35587	0.01768	0.323381	W56771	Hs.520187	Left-right determination factor 2	7044
	RG35-A2	0.725124	4.91807	0.00783188	1.56142	H63357	Hs.351798	FLJ20298 protein	54885			RG201-D4	-0.953472	-4.2148	0.0209466	0.0111619	W46944	Hs.426312	Angiomotin like 2	51421
	RG35-A12	0.585642	5.85388	0.00229235	3.5656	T80117	0	0	0			RG68-A4	-0.952881	-4.57384	0.0132842	0.805072	W84751	Hs.486596	NHS-like 1	57224
	RG34-A1	0.79105	5.0794	0.00632517	1.91313	N68660	Hs.288164	Hypothetical protein FLJ10707	55209			RG258-G10	-0.950038	-5.45747	0.00386459	2.72803	AA669669	Hs.444292	Chromosome 6 open reading frame 167	253714
	RG33-E10	1.05852	7.29332	0.000347504	6.14057	AA479781	Hs.263671	Radixin	5962			RG237-B9	-0.946623	-4.1968	0.0214808	-0.0286679	AA682419	Hs.526933	Hypothetical protein MGC52010	91582
	RG31-B4	0.766868	5.65655	0.00304795	3.15103	H53038	Hs.50308	Huntingtin interacting protein 2	3093			RG225-H12	-0.946297	-5.21367	0.00547315	2.20414	AA426086	0	0	0
	RG31-B3	1.08117	4.6209	0.0123355	0.908849	N68465	Hs.492859	UDP-N-acteylglucosamine pyrophosphorylase 1	6675			RG111-D6	-0.94487	-4.55714	0.0136311	0.768216	AA432066	Hs.371199	Sarcoglycan, epsilon	8910
	RG31-B2	1.09349	4.92285	0.00782768	1.57186	H78135	Hs.492859	UDP-N-acteylglucosamine pyrophosphorylase 1	6675			RG30-G3	-0.942078	-5.00854	0.00688713	1.75889	R00226	Hs.135507	Egl nine homolog 3 (C. elegans)	112399
	RG317-E7	1.4357	5.72073	0.00620459	2.12112	H96188	Hs.125419	CDNA FLJ37672 fis, clone BRHIP2012059	0			RG88-E2	-0.937268	-4.26611	0.0208668	0.0563922	R38640	Hs.89584	Insulinoma-associated 1	3642
	RG317-B1	0.624029	4.64966	0.0197045	0.307225	H71536	0	0	0			RG119-A10	-0.934323	-6.91961	0.000464238	5.71285	AA404269	Hs.524348	Prickle-like 1 (Drosophila)	144165
	RG314-D9	1.03683	6.49089	0.00294459	3.31471	R58955	Hs.386684	Abelson helper integration site	54806			RG18-D3	-0.932964	-4.45994	0.0154565	0.553519	H56595	Hs.25348	Vesicle-associated membrane protein 2 (synaptobrevin 2)	6844
	RG313-A11	1.11365	6.55714	0.00273204	3.41289	AI025974	Hs.380240	Transcribed locus, weakly similar to XP_518535.1 similar to dJ108C2.1.4 (MCM3 minichromosome maintenance deficient 3 (S. cerevisiae), variant 4) [Pan troglodytes]	0			RG9-H12	-0.930285	-4.32197	0.0185553	0.248366	R00707	Hs.368641	Stearoyl-CoA desaturase (delta-9-desaturase)	6319
	RG308-A10	0.705196	4.82076	0.00921585	1.34833	AA478487	Hs.514494	Fas (TNFRSF6) binding factor 1	85302			RG195-B12	-0.920701	-4.33635	0.0182616	0.280197	AA485439	Hs.498317	CGI-146 protein	51029
	RG307-E3	0.763278	4.39986	0.0167027	0.420695	AA598581	Hs.444329	Glypican 6	10082			RG172-B3	-0.919932	-4.40689	0.0165317	0.436232	R43001	Hs.46864	Hypothetical protein LOC339788	339788
	RG307-C12	0.583835	5.22976	0.00540945	2.23889	AA159731	Hs.257556	Chromosome 9 open reading frame 41	138199			RG223-G4	-0.918428	-4.77814	0.00977979	1.2548	AA708955	Hs.134665	Schwannomin interacting protein 1	29970
	RG306-A5	0.766331	5.33662	0.00468172	2.46912	AA400157	Hs.283378	Hypothetical protein LOC253981	253981			RG178-E5	-0.917699	-5.16335	0.0057727	2.09526	AA045508	Hs.132902	CAP, adenylate cyclase-associated protein, 2 (yeast)	10486
	RG306-A4	0.471667	4.69269	0.0157325	0.644006	AA400265	Hs.432699	Ankyrin repeat and SOCS box-containing 8	140461			RG299-C9	-0.915651	-4.44312	0.0157368	0.516344	AI362866	Hs.350966	Pituitary tumor-transforming 1	9232
	RG305-H3	2.56638	5.43227	0.00404719	2.67418	AA609715	0	0	0			RG57-H5	-0.914137	-4.29913	0.018981	0.197824	W47159	Hs.8546	Notch homolog 3 (Drosophila)	4854
	RG305-A4	0.949049	4.64558	0.0165516	0.552972	AA488409	Hs.486548	Microtubule-associated protein 7	9053			RG73-H9	-0.90635	-4.36052	0.017563	0.333671	N95435	Hs.37196	Putative G protein coupled receptor	11245
	RG303-G9	0.824211	5.06431	0.00645321	1.8803	R95920	0	0	0			RG7-A11	-0.903747	-5.62363	0.00319108	3.08141	R37131	Hs.516278	SET domain, bifurcated 1	9869
	RG302-B9	0.788733	4.18837	0.0216055	-0.0473366	AA047078	Hs.484588	Amylase, alpha 2B; pancreatic	280			RG187-D1	-0.903158	-4.80791	0.00939612	1.32014	R33456	0	0	0
	RG301-C7	0.572261	5.16298	0.0057727	2.09447	AA973389	0	0	0			RG269-F5	-0.902945	-4.76815	0.00990105	1.23285	AA991889	Hs.318898	Hypothetical protein DKFZp434K191	29797
	RG300-D11	1.29307	7.11408	0.000358636	6.08669	H91303	Hs.523789	Trophoblast-derived noncoding RNA	283131			RG210-H7	-0.90047	-5.27154	0.00508166	2.32904	R39924	Hs.473133	Docking protein 5	55816
	RG29-H1	0.89665	5.19836	0.00555665	2.17103	R98695	Hs.534463	Maternally expressed 3	55384			RG158-F4	-0.900019	-5.61084	0.00320724	3.05432	H04789	Hs.541209	Glycogenin 2	8908
	RG298-G11	1.27422	5.10329	0.00741508	1.71317	AI361560	Hs.524468	Homeo box C9	3225			RG294-B11	-0.894727	-5.55505	0.00340751	2.93594	AA215397	0	0	0
	RG298-F8	0.605205	5.15655	0.0058229	2.08054	AI368402	Hs.172028	A disintegrin and metalloproteinase domain 10	102			RG79-F11	-0.893161	-4.18552	0.0216541	-0.0536401	AA464688	Hs.95835	OCIA domain containing 2	132299
	RG298-F11	1.85091	8.78057	4.25747e-05	9.05277	AI358916	Hs.41154	Zic family member 1 (odd-paired homolog, Drosophila)	7545			RG211-B3	-0.888276	-4.52754	0.0140837	0.702865	H16821	0	0	0
	RG293-F3	1.53664	4.91795	0.00783188	1.56115	W85807	Hs.498494	Proprotein convertase subtilisin/kexin type 6	5046			RG140-H11	-0.886614	-5.96486	0.00205196	3.79659	AA488418	Hs.259461	PALM2-AKAP2 protein	445815
	RG293-C9	1.2191	4.19007	0.0216032	-0.0435741	AA256304	Hs.172648	Distal-less homeobox 4	1748			RG153-D8	-0.881579	-5.96102	0.00205196	3.78863	W60473	Hs.510262	Membrane targeting (tandem) C2 domain containing 1	123036
	RG292-H2	0.928049	4.51765	0.0152318	0.591834	AA194998	Hs.123464	Purinergic receptor P2Y, G-protein coupled, 5	10161			RG111-H12	-0.880282	-4.68235	0.0112195	1.0442	H10072	Hs.30965	SHC (Src homology 2 domain containing) transforming protein 2	25759
	RG292-A3	1.17862	5.04149	0.00664562	1.83066	AA417093	Hs.487561	Islet cell autoantigen 1, 69kDa	3382			RG291-D8	-0.878646	-5.17208	0.00576973	2.11416	H62013	Hs.272493	Chemokine (C-C motif) ligand 14	6359
	RG291-H12	0.882322	5.32516	0.00478139	2.44447	N47484	Hs.485557	Glutathione S-transferase A4	2941			RG55-D11	-0.877287	-4.53945	0.0138675	0.729172	N50853	Hs.533017	Septin 8	23176
	RG291-H10	0.62253	4.3093	0.0188886	0.220327	H88964	Hs.154336	Clone 24583 mRNA sequence	0			RG157-B4	-0.874198	-5.8774	0.00221276	3.6147	AA609783	Hs.460208	Hypothetical protein MGC50853	399665
	RG291-F9	0.966771	4.26515	0.0196584	0.12261	AA134749	Hs.370666	Forkhead box O1A (rhabdomyosarcoma)	2308			RG313-D5	-0.874064	-5.64022	0.00664562	1.99081	AI279120	Hs.287518	Peanut-like 2 (Drosophila)	5414
	RG291-D12	0.652447	7.01924	0.000401682	5.90509	H43617	0	0	0			RG289-D8	-0.874027	-4.94001	0.00766987	1.60938	AI023587	Hs.368132	Transcribed locus	0
	RG28-G11	0.587143	4.25174	0.0199374	0.0929357	N54296	0	0	0			RG178-F7	-0.866814	-4.41096	0.0164422	0.445246	AA810225	Hs.20961	G protein-coupled receptor 30	2852
	RG289-A12	1.27326	6.9385	0.000453107	5.74941	AI018087	Hs.480615	Synaptopodin 2	171024			RG75-H7	-0.860371	-4.42094	0.0162296	0.467317	AA150198	Hs.135507	Egl nine homolog 3 (C. elegans)	112399
	RG288-B4	0.683829	4.63657	0.0120653	0.943374	AI024921	Hs.184156	CDNA clone IMAGE:6615994, partial cds	0			RG58-E2	-0.859542	-5.92882	0.00211854	3.72175	W92603	Hs.421724	Cathepsin G	1511
	RG288-A1	1.03239	4.91223	0.0078969	1.54865	AI016810	Hs.391481	PDZ domain containing 6	27152			RG7-D11	-0.85522	-5.17885	0.00612402	1.99935	AA132226	Hs.381189	Chromobox homolog 3 (HP1 gamma homolog, Drosophila)	11335
	RG286-F7	0.851962	4.70261	0.010933	1.08878	AI015999	Hs.25447	Chromosome condensation 1-like	1102			RG178-E8	-0.853081	-6.82771	0.000537866	5.5342	AA035450	Hs.374613	Inositol 1,4,5-triphosphate receptor, type 1	3708
	RG286-C1	0.510961	4.35966	0.0175642	0.331777	AA994690	Hs.134885	Zinc finger protein 300	91975			RG88-E1	-0.851267	-4.35519	0.01768	0.32188	AA424695	Hs.265829	Integrin, alpha 3 (antigen CD49C, alpha 3 subunit of VLA-3 receptor)	3675
	RG283-G4	2.18177	5.20026	0.00555665	2.17515	AI005318	Hs.536877	Transcribed locus	0			RG289-E8	-0.849457	-4.75955	0.0100173	1.21398	AI022800	Hs.124951	Breast cancer membrane protein 101	157638
	RG283-A10	0.823532	4.26366	0.0196584	0.119318	AI015110	Hs.130960	Transcribed locus	0			RG278-E1	-0.847961	-4.71769	0.0106718	1.12197	AA983875	Hs.83346	Chromosome 6 open reading frame 188	254228
	RG27-G7	1.13315	5.25803	0.00516966	2.29991	R69088	Hs.10784	Family with sequence similarity 46, member A	55603			RG71-A4	-0.845524	-7.12007	0.000428624	5.83203	N63623	Hs.495391	RAB GTPase activating protein 1-like	9910
	RG279-A2	0.92169	4.26449	0.0196584	0.12115	AA972020	Hs.400431	RAB6 interacting protein 2	23085			RG269-A2	-0.840867	-4.15598	0.0226167	-0.119023	AA972338	0	0	0
	RG276-F7	1.29619	4.98382	0.00719078	1.70501	AA918229	Hs.183114	Hypothetical protein FLJ10312	79822			RG120-C8	-0.838492	-4.61541	0.0123908	0.896748	H19307	Hs.434957	HepG2 partial cDNA, clone hmd1a08m5.	0
	RG275-G11	0.722904	4.85385	0.00871557	1.42085	AA976851	0	0	0			RG107-H8	-0.837238	-4.75891	0.0100173	1.21257	H29251	Hs.533446	Brain and acute leukemia, cytoplasmic	79870
	RG274-H5	1.0671	8.88408	4.03492e-05	9.22314	AA933076	Hs.470538	Low density lipoprotein-related protein 2	4036			RG87-D8	-0.836316	-4.41273	0.0164412	0.449155	AA676404	Hs.110364	Peptidylprolyl isomerase C (cyclophilin C)	5480
	RG271-H9	1.08836	5.16916	0.0057727	2.10785	AA910836	Hs.156727	Ankylosis, progressive homolog (mouse)	56172			RG229-G1	-0.82773	-5.95844	0.00205196	3.78328	R37876	Hs.470259	Hypothetical protein FLJ12650	79570
	RG26-A12	2.18073	8.80567	4.25747e-05	9.09422	AA280514	0	0	0			RG111-C4	-0.822373	-5.04745	0.00664562	1.84363	AA469975	Hs.497598	Solute carrier family 25, member 29	123096
	RG269-A8	0.701649	5.45903	0.00386459	2.73137	AA974173	Hs.528884	Similar to CGI-148 protein	201158			RG191-H12	-0.821372	-4.64037	0.0120199	0.95174	H29897	Hs.472101	Phospholipase C, beta 4	5332
	RG266-A1	0.65928	5.1112	0.00612402	1.98219	AA873172	Hs.137674	Transient receptor potential cation channel, subfamily A, member 1	8989			RG313-D6	-0.818763	-5.87724	0.00546748	2.37143	AI298071	Hs.202526	SRY (sex determining region Y)-box 1	6656
	RG265-E10	0.730912	4.74315	0.010255	1.17794	AA865590	Hs.438993	Branched chain aminotransferase 1, cytosolic	586			RG304-B8	-0.817819	-5.24865	0.0052572	2.27967	R21980	Hs.490795	Chr2 synaptotagmin	57488
	RG260-E11	1.63139	8.24439	7.36447e-05	8.14461	AA599376	Hs.55205	Myopalladin	84665			RG108-F12	-0.816111	-4.17015	0.02219	-0.0876662	H23208	Hs.100057	Serine/threonine kinase 35	140901
	RG25-D3	1.07419	6.42977	0.000991415	4.74611	AA598478	Hs.78065	Complement component 7	730			RG301-F7	-0.816099	-5.85068	0.00229235	3.55892	AI091722	Hs.2319	Sodium channel, voltage-gated, type IX, alpha	6335
	RG25-D2	1.70124	7.01057	0.000402678	5.88841	T68274	Hs.391835	Complement component 8, beta polypeptide	732			RG179-E3	-0.813712	-4.49328	0.0147136	0.627203	H72098	Hs.530274	Aldolase B, fructose-bisphosphate	229
	RG25-C3	1.70999	9.43922	2.27228e-05	10.1103	AA599177	Hs.304682	Cystatin C (amyloid angiopathy and cerebral hemorrhage)	1471			RG54-C12	-0.813172	-5.3076	0.00490436	2.40671	N66572	Hs.502511	Spleen focus forming virus (SFFV) proviral integration oncogene spi1	6688
	RG25-C2	2.05097	7.57417	0.000190386	6.94806	AA448157	Hs.154654	Cytochrome P450, family 1, subfamily B, polypeptide 1	1545			RG295-B4	-0.808779	-5.08688	0.00628648	1.92938	AA878597	Hs.279623	Selenoprotein X, 1	51734
	RG25-B4	1.40992	6.57541	0.000799224	5.03723	AA487235	Hs.284289	F-box protein 11	80204			RG66-E1	-0.807664	-4.60354	0.0125572	0.870569	AA029597	Hs.473163	Bone morphogenetic protein 7 (osteogenic protein 1)	655
	RG259-A1	1.93159	6.20818	0.00141881	4.29728	AA774038	Hs.487670	Hypothetical protein MGC42090	256130			RG14-H2	-0.804043	-4.14147	0.0231309	-0.151142	H21042	Hs.460	Activating transcription factor 3	467
	RG258-F10	1.58681	6.50811	0.000874001	4.90309	AA664081	Hs.434948	TGF-betaIIR beta	0			RG96-H1	-0.802441	-4.16666	0.0222667	-0.0953802	AA043228	Hs.483454	Calponin 3, acidic	1266
	RG257-C9	0.872574	5.50035	0.00364312	2.81953	AA143539	0	0	0			RG118-E8	-0.800304	-5.01631	0.00683462	1.77583	AA416628	Hs.4055	Homo sapiens, clone IMAGE:4096273, mRNA	0
	RG256-D12	1.7635	6.79326	0.000569773	5.46691	AA699878	0	0	0			RG299-A2	-0.795159	-4.15827	0.0225659	-0.11396	AI356151	0	0	0
	RG255-F5	1.29869	5.09402	0.00623588	1.94488	AA677528	Hs.540129	Transcribed locus	0			RG59-E1	-0.788274	-6.67565	0.000690171	5.23582	AA115248	Hs.369574	CDC42 effector protein (Rho GTPase binding) 3	10602
	RG252-E11	0.772166	6.17118	0.0015067	4.22167	AA758492	0	0	0			RG181-D12	-0.787293	-5.03758	0.00664562	1.82216	AA775257	Hs.17109	Integral membrane protein 2A	9452
	RG252-C10	1.06109	4.75814	0.0100173	1.21087	W84773	Hs.480218	ATP-binding cassette, sub-family G (WHITE), member 2	9429			RG62-F11	-0.785357	-5.15393	0.0058229	2.07486	T95903	Hs.159799	Thyroid hormone receptor associated protein 2	23389
	RG251-H3	1.05378	4.19076	0.0216032	-0.0420547	AA708832	Hs.459704	Hypothetical protein FLJ20444	403323			RG135-F6	-0.785096	-5.33697	0.00468172	2.46986	AA405739	Hs.77978	Hypothetical protein DKFZp761I2123	83637
	RG251-D4	0.481829	4.41517	0.0164148	0.454557	AA778430	Hs.438489	ATP synthase, H+ transporting, mitochondrial F0 complex, subunit s (factor B)	27109			RG91-G7	-0.782441	-4.15319	0.02271	-0.125199	R73570	Hs.34114	ATPase, Na+/K+ transporting, alpha 2 (+) polypeptide	477
	RG250-C11	2.58022	12.8305	1.56667e-06	13.9898	N51438	Hs.252451	Sema domain, immunoglobulin domain (Ig), short basic domain, secreted, (semaphorin) 3A	10371			RG166-H12	-0.781421	-6.36951	0.00110253	4.62475	AA463627	Hs.515130	Vang-like 1 (van gogh, Drosophila)	81839
	RG250-B10	1.77743	10.1004	9.89927e-06	11.1103	N63471	0	0	0			RG93-E4	-0.780958	-4.68057	0.0112237	1.04029	AA291491	Hs.458320	DC12 protein	56941
	RG24-G1	0.918463	4.2997	0.018981	0.199084	H56918	Hs.129673	Eukaryotic translation initiation factor 4A, isoform 1	1973			RG105-F7	-0.777443	-4.20591	0.021211	-0.00850204	R53446	Hs.26039	Homo sapiens, clone IMAGE:3869276, mRNA	0
	RG248-H2	0.483116	4.36382	0.017496	0.340971	R99504	Hs.523811	Chromosome 1 open reading frame 22	80267			RG17-B11	-0.777251	-4.48088	0.0150112	0.599805	R43817	Hs.519057	Neuropeptide Y receptor Y1	4886
	RG247-E3	0.825846	5.97872	0.00201351	3.82532	R66526	Hs.445715	CDNA FLJ41369 fis, clone BRCAN2006117	0			RG56-F9	-0.774753	-4.70889	0.0117623	1.00228	AA454215	Hs.322430	NDRG family member 4	65009
	RG245-D10	0.969629	4.11177	0.0241751	-0.216851	N48891	Hs.101915	Elongation of very long chain fatty acids (FEN1/Elo2, SUR4/Elo3, yeast)-like 4	6785			RG115-G2	-0.770111	-4.89171	0.00817634	1.50376	N31641	Hs.510225	Ribosomal protein S6 kinase, 90kDa, polypeptide 5	9252
	RG244-D11	3.37711	11.9393	1.56667e-06	13.5935	T55587	Hs.386215	Transmembrane protein 23	259230			RG304-F2	-0.769027	-5.26557	0.00510634	2.31617	R32739	Hs.439894	Similar to cDNA sequence BC035954	163301
	RG244-C11	3.28638	10.9696	4.26129e-06	12.3361	T63245	Hs.521008	Tumor necrosis factor, alpha-induced protein 9	79689			RG258-F8	-0.767447	-5.19951	0.00555665	2.17353	AA630498	Hs.458462	Zinc finger, BED domain containing 1	207063
	RG244-B2	2.64144	5.91366	0.00213823	3.69023	H15261	Hs.470791	Zinc finger protein 533	151126			RG201-E2	-0.763982	-6.14207	0.00155902	4.16204	W73738	Hs.351344	Transmembrane protein 25	84866
	RG243-F12	2.39471	7.44031	0.000227898	6.7008	R49458	Hs.301296	CDNA: FLJ23131 fis, clone LNG08502	0			RG81-C11	-0.763818	-4.56317	0.013488	0.781522	AA156946	0	0	0
	RG243-E12	1.15387	4.38087	0.0170137	0.37868	R42159	Hs.268726	SH3 and multiple ankyrin repeat domains 2	22941			RG269-E5	-0.757909	-6.46929	0.000932421	4.82541	AA988049	0	0	0
	RG243-C1	0.890927	4.30166	0.018981	0.203418	R39162	Hs.382151	Chromosome 20 open reading frame 160	140706			RG17-H2	-0.757184	-4.17385	0.0221027	-0.0794656	AA418670	Hs.2780	Jun D proto-oncogene	3727
	RG242-G5	1.22771	5.78733	0.00286741	3.25617	AA496988	Hs.323583	Hypothetical protein DKFZp434L142	51313			RG8-D6	-0.755886	-5.13501	0.00598433	2.03384	AA227982	Hs.493516	PC4 and SFRS1 interacting protein 1	11168
	RG242-F3	1.11038	6.57638	0.000799224	5.03916	AA418818	Hs.192221	Elongation factor, RNA polymerase II, 2	22936			RG198-B8	-0.754854	-4.29996	0.018981	0.199667	N66178	Hs.124951	Breast cancer membrane protein 101	157638
	RG241-E9	0.619596	4.54933	0.0136897	0.750974	AA034366	Hs.533710	Fibronectin leucine rich transmembrane protein 2	23768			RG119-C2	-0.754603	-4.69488	0.0110677	1.07179	T57765	Hs.502756	AHNAK nucleoprotein (desmoyokin)	195
	RG240-E11	0.590788	4.97291	0.00732404	1.6812	AA668668	Hs.478230	Phospholipase D1, phophatidylcholine-specific	5337			RG18-A2	-0.754468	-4.56739	0.0134203	0.790826	T62547	Hs.487062	Insulin-like growth factor 2 receptor	3482
	RG239-H2	0.541452	4.48929	0.0196584	0.249467	R15104	Hs.85951	Exportin, tRNA (nuclear export receptor for tRNAs)	11260			RG119-E11	-0.751128	-4.60982	0.0124613	0.884412	R43078	0	0	0
	RG238-G10	1.67901	5.2807	0.00553316	2.2127	N29774	Hs.135118	PR domain containing 6	93166			RG45-C8	-0.749261	-4.51639	0.0142902	0.678244	R95765	Hs.124299	Chromosome 8 open reading frame 13	83648
	RG238-D10	0.653833	6.11553	0.00163566	4.10758	AA629903	Hs.205865	Hypothetical protein LOC143458	143458			RG297-F10	-0.746565	-4.27986	0.0195	0.155171	AI278730	Hs.159711	Guanine nucleotide binding protein (G protein), gamma 4	2786
	RG236-F7	1.74016	6.39831	0.00126376	4.46947	AA779273	Hs.335163	KIAA1102 protein	22998			RG289-B9	-0.738747	-4.87729	0.00836199	1.47219	AI025488	Hs.293593	Rho GTPase activating protein 26	23092
	RG236-B5	0.46259	5.36405	0.00450926	2.52803	AA777536	0	0	0			RG16-G8	-0.738363	-5.42675	0.00407673	2.66237	AA598759	Hs.464071	Phosphogluconate dehydrogenase	5226
	RG234-B1	0.453823	4.59477	0.0127783	0.851235	W72911	Hs.445803	DC2 protein	58505			RG170-F5	-0.736414	-4.71964	0.0106525	1.12624	AA452134	Hs.458513	Protein phosphatase 1, regulatory (inhibitor) subunit 3B	79660
	RG231-G3	1.94796	5.49772	0.003645	2.81393	AA664105	Hs.470791	Zinc finger protein 533	151126			RG296-F2	-0.730004	-4.70856	0.0108411	1.10188	AI192675	Hs.271809	G protein-coupled receptor 161	23432
	RG231-G2	1.91323	5.62381	0.00319108	3.08179	AA664104	Hs.431498	Forkhead box P1	27086			RG181-C3	-0.728896	-4.76874	0.00990105	1.23416	AA626178	Hs.514182	RAB5C, member RAS oncogene family	5878
	RG231-E10	0.510443	4.12012	0.0238956	-0.198379	AA630208	Hs.59554	Sestrin 1	27244			RG88-D8	-0.727696	-4.68615	0.0111503	1.05257	R21535	Hs.431460	Intercellular adhesion molecule 2	3384
	RG230-A4	1.39656	5.04123	0.00664562	1.83011	R42708	Hs.507630	KIAA0774	23281			RG16-G2	-0.725879	-4.39624	0.0167323	0.412679	T73090	Hs.143436	Plasminogen	5340
	RG230-A12	0.595534	4.21498	0.0209466	0.0115713	R43053	Hs.518089	Solute carrier family 15 (H+/peptide transporter), member 2	6565			RG223-B11	-0.721963	-5.00374	0.00693977	1.74844	AA101963	Hs.371794	KIAA1404 protein	57169
	RG22-H1	0.470176	5.04178	0.00664562	1.8313	H16573	Hs.536209	Transcribed locus	0			RG240-G12	-0.71949	-4.30786	0.0188886	0.217145	H50245	Hs.132753	F-box protein 2	26232
	RG22-G1	0.626333	4.60441	0.0125572	0.872487	AA446028	Hs.530077	Paraoxonase 2	5445			RG168-A4	-0.718601	-4.97977	0.00723383	1.69616	AA455168	Hs.519993	Nurim (nuclear envelope membrane protein)	11270
	RG229-A2	0.414579	4.21499	0.0209466	0.0115866	AA775806	Hs.201375	WD repeat domain 3	10885			RG100-G1	-0.715815	-4.36496	0.0174836	0.343484	H29268	Hs.371218	EPH receptor A4	2043
	RG226-D4	0.549442	5.14154	0.00592836	2.048	AA608862	Hs.122986	Transmembrane phosphatase with tensin homology	7179			RG19-E4	-0.715421	-4.91719	0.00783188	1.55948	H05140	Hs.77854	Regucalcin (senescence marker protein-30)	9104
	RG225-E11	0.652338	5.39341	0.00430698	2.59098	AA625967	Hs.519347	Splicing factor, arginine/serine-rich 12	140890			RG214-H11	-0.713471	-4.18618	0.0216541	-0.052177	AA489681	Hs.356321	Nuclear factor of activated T-cells, cytoplasmic, calcineurin-dependent 2	4773
	RG224-G2	0.342666	4.44963	0.0156637	0.530748	AA626272	Hs.383800	MRNA; cDNA DKFZp434F1626 (from clone DKFZp434F1626)	0			RG19-F8	-0.708797	-4.09622	0.0247732	-0.251254	AA410454	Hs.209253	Proline rich Gla (G-carboxyglutamic acid) 3 (transmembrane)	79057
	RG224-B1	0.829736	5.18374	0.00566514	2.13942	AA421000	Hs.443507	HIV-1 Rev binding protein	3267			RG50-C1	-0.707363	-4.26128	0.0197002	0.114041	R22341	Hs.490795	Chr2 synaptotagmin	57488
	RG223-H3	1.0654	6.07129	0.0017198	4.01659	AA708619	Hs.128856	Scavenger receptor class A, member 3	51435			RG96-A3	-0.706623	-4.2105	0.0211227	0.00164496	AA679352	Hs.546253	Farnesyl-diphosphate farnesyltransferase 1	2222
	RG223-G9	0.644949	4.33941	0.0182011	0.286957	AA709322	0	0	0			RG150-A9	-0.706371	-5.15408	0.0058229	2.07519	R49144	Hs.75318	Tubulin, alpha 1 (testis specific)	7277
	RG223-D9	0.756031	6.14344	0.00155902	4.16485	AA115197	Hs.535005	LOC441010	441010			RG14-A9	-0.705306	-4.72837	0.0104963	1.14544	AA443584	Hs.85258	CD8 antigen, alpha polypeptide (p32)	925
	RG223-D10	0.774914	6.23968	0.00133917	4.3615	AA150403	0	0	0			RG170-C6	-0.704585	-4.26986	0.0196584	0.133038	AA449105	Hs.180197	Homo sapiens, clone IMAGE:5266659, mRNA	0
	RG222-G9	1.24155	5.94907	0.00206025	3.76382	AA040861	Hs.492859	UDP-N-acteylglucosamine pyrophosphorylase 1	6675			RG108-B11	-0.690675	-4.1891	0.0216032	-0.0457294	R43873	Hs.460217	Hypothetical protein MGC35048	124152
	RG221-B9	0.508852	5.10812	0.00612402	1.97551	R77916	Hs.264482	APG12 autophagy 12-like (S. cerevisiae)	9140			RG220-G8	-0.686563	-4.49899	0.014572	0.63982	AI016027	Hs.517622	Unc-84 homolog B (C. elegans)	25777
	RG220-C8	1.98917	8.71895	4.25747e-05	8.95058	AA984940	Hs.728	Ribonuclease, RNase A family, 2 (liver, eosinophil-derived neurotoxin)	6036			RG2-B2	-0.678036	-4.42636	0.0161403	0.479299	H08564	Hs.517168	Transgelin 2	8407
	RG21-H3	0.455353	4.26394	0.0196584	0.119926	AA608515	0	0	0			RG116-C7	-0.675184	-5.84308	0.00231059	3.54305	AA443716	Hs.31431	Fructosamine-3-kinase-related protein	79672
	RG218-A8	0.598083	4.24797	0.0200453	0.084586	AA504489	Hs.389378	KIAA1040 protein	23041			RG227-B5	-0.672423	-4.83114	0.00906466	1.37108	AA620896	Hs.519583	Dystrobrevin binding protein 1	84062
	RG215-H1	1.52923	7.53902	0.000537866	5.57152	AA504845	Hs.444915	Solute carrier family 1 (neuronal/epithelial high affinity glutamate transporter, system Xag), member 1	6505			RG96-B11	-0.669592	-4.40844	0.0165053	0.439672	R00884	Hs.83765	Dihydrofolate reductase	1719
	RG215-G2	1.21242	6.0419	0.00181691	3.95599	AA504253	Hs.431081	Ubiquitin specific protease 53	54532			RG274-G11	-0.668024	-4.42705	0.0161403	0.480814	AA962436	Hs.29692	Hypothetical protein FLJ36031	168455
	RG215-E8	0.549975	5.53047	0.00349328	2.88368	AA489210	Hs.492805	CGI-07 protein	51068			RG209-G6	-0.667896	-4.20287	0.0213271	-0.0152357	AA682260	Hs.98791	ARP1 actin-related protein 1 homolog B, centractin beta (yeast)	10120
	RG212-G11	0.854623	5.07003	0.00639242	1.89274	AA286825	0	0	0			RG280-A1	-0.666379	-4.78045	0.0097552	1.25988	AA987423	Hs.472856	Chromosome 20 open reading frame 67	63935
	RG211-D8	0.490214	4.19022	0.0216032	-0.0432495	AA634261	Hs.440544	Chloride intracellular channel 4	25932			RG236-H11	-0.66252	-4.53302	0.0139376	0.714976	AA679569	Hs.275352	Chromosome 14 open reading frame 109	26175
	RG211-C10	0.81863	4.98721	0.00782768	1.59508	AA664020	Hs.134296	Deleted in liver cancer 1	10395			RG186-C2	-0.662439	-4.37491	0.0172171	0.365497	N63744	Hs.524571	Cell division cycle associated 8	55143
	RG211-A1	0.496748	4.21985	0.0208728	0.0223422	R43205	Hs.229414	Chromosome 6 open reading frame 216	375513			RG82-C11	-0.660643	-4.27581	0.0196498	0.1462	W93523	Hs.167805	Enhancer of polycomb homolog 1 (Drosophila)	80314
	RG20-H10	0.58793	4.34338	0.0180681	0.295749	H57830	Hs.226117	H1 histone family, member 0	3005			RG111-F8	-0.659826	-4.39215	0.0191127	0.243005	AA454611	Hs.389996	Coiled-coil-helix-coiled-coil-helix domain containing 2	51142
	RG20-G10	0.601235	4.27324	0.0196584	0.140519	AA455102	0	0	0			RG86-G11	-0.65953	-4.51838	0.0142566	0.682631	H73234	Hs.538439	Transcribed locus, strongly similar to XP_515117.1 similar to CDC42 effector protein 1 isoform a; serum constituent protein; 55 kDa bone marrow stromal/endothelial cell protein [Pan troglodytes]	0
	RG20-E9	0.88727	6.57738	0.000799224	5.04115	AA428029	Hs.529231	Similar to basic leucine zipper and W2 domains 1	151579			RG28-F5	-0.656861	-4.30668	0.0188886	0.214525	H26176	Hs.500572	Fer-1-like 3, myoferlin (C. elegans)	26509
	RG20-E2	0.446763	4.17178	0.0221633	-0.0840578	AA504206	Hs.412462	R3H domain (binds single-stranded nucleic acids) containing	23518			RG281-E8	-0.656459	-5.12146	0.0060772	2.00445	AA992103	Hs.520189	ELOVL family member 5, elongation of long chain fatty acids (FEN1/Elo2, SUR4/Elo3-like, yeast)	60481
	RG20-D3	0.663875	4.30922	0.0188886	0.220155	AA598583	Hs.26704	Cytoplasmic FMR1 interacting protein 1	23191			RG67-B11	-0.655521	-4.62254	0.0123355	0.912449	AA150619	Hs.201446	Transcribed locus	0
	RG20-D12	0.604888	4.29133	0.0192246	0.180557	AA282253	Hs.35804	Hect domain and RLD 3	8916			RG10-C4	-0.654091	-4.92973	0.00775374	1.58691	H12044	Hs.519702	Cytoplasmic FMR1 interacting protein 2	26999
	RG208-F1	0.860725	7.24564	0.000294432	6.33631	AA459108	Hs.546534	Discoidin, CUB and LCCL domain containing 1	285761			RG84-B4	-0.65342	-4.56835	0.0134203	0.792954	N53447	Hs.17109	Integral membrane protein 2A	9452
	RG208-C10	0.622812	4.69012	0.0111063	1.06129	AA258030	Hs.134856	Core 1 UDP-galactose:N-acetylgalactosamine-alpha-R beta 1,3-galactosyltransferase 2	29071			RG92-G6	-0.652603	-5.62177	0.00319108	3.07745	W73474	Hs.81874	Microsomal glutathione S-transferase 2	4258
	RG205-A2	1.56884	6.84554	0.000533189	5.56896	AA699974	Hs.498494	Proprotein convertase subtilisin/kexin type 6	5046			RG62-H2	-0.650873	-4.96545	0.00740136	1.66493	N89753	0	0	0
	RG204-F9	1.82861	4.30401	0.0189714	0.208626	AA701357	Hs.434948	TGF-betaIIR beta	0			RG309-G2	-0.649541	-4.39397	0.0167323	0.407671	AA115759	Hs.327631	Retinol dehydrogenase 13 (all-trans and 9-cis)	112724
	RG202-H9	0.577651	4.80448	0.0094433	1.31261	AA706778	Hs.526415	CDNA FLJ11489 fis, clone HEMBA1001915	0			RG251-F2	-0.646898	-4.15611	0.0226167	-0.118726	AA706038	Hs.31564	Chromosome 9 open reading frame 154	158326
	RG202-H11	1.80627	7.61598	0.000179334	7.02472	AA682637	Hs.8786	Carbohydrate (N-acetylglucosamine-6-O) sulfotransferase 2	9435			RG92-B7	-0.643782	-4.67721	0.0112663	1.03288	R66139	Hs.548689	Transcribed locus, strongly similar to XP_529785.1 LOC454116 [Pan troglodytes]	0
	RG202-H10	1.76027	8.27686	7.36447e-05	8.20084	AA706982	Hs.119983	Mannan-binding lectin serine protease 2	10747			RG109-D9	-0.640998	-4.43471	0.0159471	0.497751	AA057738	Hs.287362	Transducin-like enhancer of split 3 (E(sp1) homolog, Drosophila)	7090
	RG202-D4	0.545315	4.18062	0.0218259	-0.0644883	AA001745	Hs.445803	DC2 protein	58505			RG168-F11	-0.640141	-4.19821	0.0214555	-0.0255464	AA496984	Hs.528051	Angiomotin	154796
	RG200-D2	1.05394	5.73632	0.00467662	2.59105	N68012	Hs.406557	CDC-like kinase 4	57396			RG95-C12	-0.635972	-6.26525	0.00128044	4.41354	AA122287	Hs.151641	Glycoprotein A repetitions predominant	2615
	RG200-A7	0.902506	5.08046	0.00632517	1.91543	N59244	Hs.205952	Hypothetical protein LOC201895	201895			RG201-E1	-0.635215	-4.62004	0.0123355	0.906942	W69960	Hs.113876	Wolf-Hirschhorn syndrome candidate 1	7468
	RG1-B4	2.7963	4.39318	0.0167323	0.405915	H07072	0	0	0			RG40-B12	-0.631436	-4.26689	0.0196584	0.126474	R16998	Hs.511839	Nedd4 binding protein 1	9683
	RG199-B11	0.991659	4.9477	0.00758443	1.62617	N51740	Hs.54037	Ectonucleotide pyrophosphatase/phosphodiesterase 4 (putative function)	22875			RG300-G7	-0.629441	-5.55848	0.00340086	2.94323	AA035644	Hs.352614	PLSC domain containing protein	254531
	RG196-D3	1.33263	6.69253	0.00126376	4.45751	N24042	Hs.379858	Dimethylarginine dimethylaminohydrolase 1	23576			RG52-G12	-0.628723	-4.14107	0.0231309	-0.152022	R76909	0	0	0
	RG193-D5	0.805854	4.26144	0.0197002	0.114395	AA758451	Hs.374023	Potassium voltage-gated channel, KQT-like subfamily, member 3	3786			RG83-H11	-0.628211	-4.59167	0.0138675	0.756699	AA485369	Hs.187646	Hypothetical protein BC017881	157378
	RG192-G8	0.873299	4.32292	0.0185553	0.250471	AA707910	0	0	0			RG220-C11	-0.623825	-5.60094	0.00322298	3.03333	AA983765	Hs.113094	Coronin, actin binding protein, 2A	7464
	RG191-G6	0.788915	4.39574	0.0167323	0.411585	AA057425	Hs.480190	Myeloid/lymphoid or mixed-lineage leukemia (trithorax homolog, Drosophila); translocated to, 2	4299			RG167-E12	-0.622402	-4.90906	0.00792997	1.54172	AA455092	Hs.116796	DIX domain containing 1	85458
	RG191-G4	0.822345	4.64693	0.011869	0.966198	AA058663	Hs.334846	Poliovirus receptor-related 1 (herpesvirus entry mediator C; nectin)	5818			RG312-B7	-0.619054	-4.61587	0.0205944	0.247392	AA975583	Hs.368551	TNFAIP3 interacting protein 2	79155
	RG191-E5	0.817011	4.42245	0.0162061	0.470645	AA021134	Hs.135805	Skeletrophin	142678			RG12-C7	-0.610873	-4.11997	0.0238956	-0.198694	AA490208	Hs.474367	Transcribed locus, strongly similar to NP_000845.1 glutathione S-transferase theta 2 [Homo sapiens]	0
	RG191-E4	0.774806	4.32297	0.0185553	0.250584	AA021132	Hs.535651	Transcribed locus	0			RG103-F4	-0.610186	-4.32076	0.0185553	0.245689	H18080	Hs.523710	Zinc finger, DHHC domain containing 18	84243
	RG190-G4	0.557135	4.80878	0.0111501	1.10947	H92556	Hs.409137	Eukaryotic translation initiation factor 2B, subunit 2 beta, 39kDa	8892			RG47-A2	-0.608195	-4.63335	0.0121251	0.936272	N68292	Hs.274295	Tripartite motif-containing 10	10107
	RG188-G2	0.867998	4.18132	0.0218248	-0.0629468	R47938	Hs.444729	Hypothetical protein FLJ32096	148646			RG277-F5	-0.60725	-4.91839	0.00783188	1.56211	AA970729	Hs.461131	Hypothetical protein LOC283852	80777
	RG188-F1	0.620732	5.09693	0.00623541	1.95121	H04247	Hs.117587	Transcribed locus	0			RG266-E5	-0.606519	-4.16236	0.0224212	-0.104905	AA872685	Hs.368307	Neurexin 3	9369
	RG188-D1	1.45611	4.9513	0.00754654	1.63402	H02525	0	0	0			RG209-F3	-0.603778	-4.11249	0.0241751	-0.215252	T61428	Hs.37982	Neural precursor cell expressed, developmentally down-regulated 9	4739
	RG188-C1	0.461728	5.33834	0.00468172	2.47281	H00596	Hs.521101	Similar to Williams-Beuren syndrome critical region protein 19	442608			RG18-G2	-0.603334	-4.30118	0.018981	0.202354	AA454652	Hs.154299	Coagulation factor II (thrombin) receptor-like 1	2150
	RG188-A11	3.08806	7.26488	0.000293737	6.37258	R82802	0	0	0			RG145-F9	-0.602992	-4.17551	0.022052	-0.0757898	T97599	Hs.372152	Deltex homolog 1 (Drosophila)	1840
	RG187-H12	2.27091	8.07157	9.13138e-05	7.84265	H13278	Hs.58324	A disintegrin-like and metalloprotease (reprolysin type) with thrombospondin type 1 motif, 5 (aggrecanase-2)	11096			RG147-B7	-0.600342	-4.85351	0.00871557	1.42013	AA487480	Hs.130031	Triple functional domain (PTPRF interacting)	7204
	RG184-B5	0.564447	4.52233	0.0141808	0.691357	H48138	Hs.85077	Hypothetical protein LOC145474	145474			RG59-E3	-0.598594	-4.24524	0.020139	0.0785402	W67134	Hs.527061	Regulator of G-protein signalling 12	6002
	RG184-A7	0.585282	5.29053	0.00498009	2.36995	H40323	Hs.13640	Roundabout, axon guidance receptor, homolog 1 (Drosophila)	6091			RG195-H8	-0.59586	-4.78842	0.00964797	1.27738	N21338	0	0	0
	RG182-G11	1.12829	4.85519	0.00871557	1.4238	AA670200	Hs.202097	Procollagen C-endopeptidase enhancer	5118			RG50-B4	-0.594674	-4.12684	0.0236583	-0.183512	N74626	Hs.488173	Hypothetical protein MGC7036	196383
	RG182-F10	0.511473	4.46984	0.0152068	0.575416	AA443903	Hs.10082	Potassium intermediate/small conductance calcium-activated channel, subfamily N, member 4	3783			RG82-B11	-0.59232	-4.39895	0.0167049	0.41867	W72798	Hs.371794	KIAA1404 protein	57169
	RG182-D8	0.55752	5.42305	0.00408983	2.65445	AA504838	Hs.111749	PMS1 postmeiotic segregation increased 1 (S. cerevisiae)	5378			RG81-E12	-0.591409	-5.16475	0.0057727	2.09829	N32611	Hs.460857	Hypothetical protein FLJ20481	54947
	RG182-C5	0.828756	4.28716	0.0193084	0.17132	AA485214	Hs.128686	Nucleobindin 2	4925			RG47-F1	-0.591386	-4.64579	0.0128376	0.867091	H72675	Hs.546474	Chromosome 18 open reading frame 17	125488
	RG181-D1	0.681521	4.22436	0.0208253	0.0323324	AA718910	Hs.209128	MAD1 mitotic arrest deficient-like 1 (yeast)	8379			RG250-B8	-0.588971	-4.23059	0.0205944	0.0461067	N56995	Hs.487994	KIAA1706 protein	80820
	RG180-B9	2.84887	7.17067	0.000330765	6.19437	W51794	Hs.375129	Matrix metalloproteinase 3 (stromelysin 1, progelatinase)	4314			RG212-G6	-0.584064	-4.38192	0.0170053	0.381007	AA287325	Hs.120551	Toll-like receptor 10	81793
	RG17-F12	0.719115	4.88643	0.00825084	1.49221	AA496997	Hs.491359	Lamin A/C	4000			RG133-C8	-0.582633	-4.19532	0.0214967	-0.0319446	AA045323	Hs.537909	Transcribed locus	0
	RG176-D2	1.36441	5.81653	0.00241771	3.4875	AA456147	Hs.444329	Glypican 6	10082			RG151-F4	-0.579632	-4.27159	0.0196584	0.136868	N46845	Hs.144287	Hairy/enhancer-of-split related with YRPW motif 2	23493
	RG172-H7	0.512693	4.42882	0.0161332	0.484724	R50775	Hs.538493	Cleavage stimulation factor, 3' pre-RNA, subunit 2, 64kDa, tau variant	23283			RG67-A1	-0.578081	-4.41117	0.0164422	0.445709	AA057620	Hs.306083	Hypothetical gene supported by AL449243	91689
	RG172-B10	1.22	7.52872	0.000203729	6.86441	R44377	Hs.547671	CDNA FLJ37531 fis, clone BRCAN2012929	0			RG131-E10	-0.577398	-4.29617	0.0190776	0.191278	AA191573	Hs.434494	Synaptojanin 2	8871
	RG171-C5	0.799424	4.79679	0.00958408	1.29574	AA459950	Hs.381105	Hypothetical protein MGC45731	90874			RG241-H7	-0.577127	-5.58926	0.00324976	3.00857	AA465398	Hs.148741	IBR domain containing 2	255488
	RG171-B8	2.06862	6.11054	0.00163811	4.09733	AA452824	Hs.511265	Sema domain, transmembrane domain (TM), and cytoplasmic domain, (semaphorin) 6D	80031			RG297-G7	-0.576786	-4.36931	0.0174086	0.353108	AI311734	Hs.519719	Fatty acid binding protein 6, ileal (gastrotropin)	2172
	RG171-B7	0.546993	4.51052	0.0143408	0.665289	AA452831	Hs.480506	Zinc finger, ZZ domain containing 3	26009			RG100-B4	-0.56905	-4.19255	0.0216012	-0.0380804	H18458	Hs.472854	Chromosome 20 open reading frame 161	90203
	RG171-A8	0.917881	4.51006	0.0143408	0.664265	AA453032	Hs.32567	Small EDRK-rich factor 1A (telomeric)	8293			RG180-E12	-0.565372	-4.10806	0.0242416	-0.225046	AA703449	Hs.356135	Meis1, myeloid ecotropic viral integration site 1 homolog 4 (mouse)	4213
	RG171-A7	1.22221	5.07379	0.00638342	1.90093	AA453028	Hs.530084	Paired immunoglobin-like type 2 receptor beta	29990			RG93-H1	-0.563516	-4.46834	0.0152231	0.572093	AA425401	Hs.508514	Serine/threonine kinase 24 (STE20 homolog, yeast)	8428
	RG170-H3	1.55169	5.47152	0.00380398	2.75805	AA452270	Hs.443420	Transcribed locus	0			RG181-C9	-0.557236	-4.25309	0.0199089	0.0959118	AA778663	0	0	0
	RG170-G6	2.23737	9.64462	1.74161e-05	10.4274	AA451886	Hs.154654	Cytochrome P450, family 1, subfamily B, polypeptide 1	1545			RG53-A1	-0.557037	-4.18977	0.0216032	-0.0442387	R78539	Hs.463759	Catenin, beta interacting protein 1	56998
	RG170-F8	0.863537	4.38586	0.0168903	0.389716	AA452250	Hs.369471	Hypothetical protein DKFZp566N034	81615			RG221-C4	-0.551494	-4.20387	0.0224246	-0.0849804	H23561	Hs.372152	Deltex homolog 1 (Drosophila)	1840
	RG170-F12	0.548613	5.13196	0.00600266	2.02723	AA478470	Hs.379858	Dimethylarginine dimethylaminohydrolase 1	23576			RG195-A3	-0.550742	-4.93093	0.00775374	1.58952	AA443920	Hs.29282	Mitogen-activated protein kinase kinase kinase 3	4215
	RG170-F10	0.567088	4.771	0.00990105	1.23911	AA452256	Hs.194718	Zinc finger protein 265	9406			RG177-G8	-0.55047	-4.1281	0.0236246	-0.180726	N71634	Hs.510853	CHRNA7 (cholinergic receptor, nicotinic, alpha polypeptide 7, exons 5-10) and FAM7A (family with sequence similarity 7A, exons A-E) fusion	89832
	RG170-B10	0.485553	4.67996	0.0112237	1.03894	AA449357	Hs.17731	Hypothetical protein FLJ12892	64770			RG249-E4	-0.549973	-4.30098	0.018981	0.201916	H81067	Hs.403937	Transcribed locus	0
	RG168-H6	0.949553	5.14085	0.00592836	2.04652	AA490486	Hs.99836	MRNA; cDNA DKFZp686B0610 (from clone DKFZp686B0610)	0			RG298-A1	-0.549811	-4.39084	0.016788	0.400732	AI346878	Hs.414614	Sodium channel, nonvoltage-gated 1, beta (Liddle syndrome)	6338
	RG168-D12	1.00693	5.31011	0.00489969	2.41211	AA453807	Hs.444733	Transcribed locus, strongly similar to XP_531023.1 LOC463393 [Pan troglodytes]	0			RG248-F9	-0.549505	-4.47427	0.0151772	0.585199	H39068	Hs.514208	Membrane protein, palmitoylated 2 (MAGUK p55 subfamily member 2)	4355
	RG168-C2	1.01573	5.59473	0.00324845	3.02017	AA447661	Hs.59554	Sestrin 1	27244			RG5-G8	-0.547444	-4.49317	0.0157368	0.545283	R22219	Hs.514595	Phosphate cytidylyltransferase 2, ethanolamine	5833
	RG168-A12	0.596386	4.13761	0.023212	-0.159666	AA458652	0	0	0			RG126-G5	-0.546426	-4.13511	0.0248326	-0.226216	N46344	Hs.504370	Hypothetical protein LOC283174	283174
	RG167-H2	1.71764	11.7995	1.56667e-06	13.419	AA456324	Hs.379858	Dimethylarginine dimethylaminohydrolase 1	23576			RG193-A11	-0.544806	-7.06476	0.000377643	5.99241	AA757576	Hs.3094	KIAA0063 gene product	9929
	RG164-G4	1.92724	7.90372	0.000121835	7.54501	AA479155	Hs.483408	Protein phosphatase 2 (formerly 2A), catalytic subunit, alpha isoform	5515			RG31-D1	-0.54437	-4.14279	0.0244746	-0.216977	T98634	Hs.421509	Chaperonin containing TCP1, subunit 4 (delta)	10575
	RG164-F4	2.3223	9.74	1.62891e-05	10.5727	AA478618	Hs.135254	Thrombospondin, type I, domain containing 2	84870			RG9-D12	-0.536723	-4.60337	0.0125572	0.870186	R77517	Hs.435051	Cyclin-dependent kinase inhibitor 2D (p19, inhibits CDK4)	1032
	RG162-E7	1.13102	10.7375	4.26129e-06	12.0182	R43780	Hs.12876	Transcribed locus	0			RG7-D12	-0.535381	-4.23615	0.0204659	0.0584137	R72075	Hs.453951	Neuregulin 1	3084
	RG161-A11	0.685976	4.27406	0.0196584	0.142342	AA463469	Hs.152717	Hypothetical protein FLJ13725	79567			RG5-H3	-0.533584	-4.25621	0.0198321	0.102822	AA453749	Hs.506748	Hepatoma-derived growth factor (high-mobility group protein 1-like)	3068
	RG160-H5	1.47401	4.26781	0.0196584	0.128496	AA233892	Hs.546252	Chromosome 9 open reading frame 47	286223			RG93-F4	-0.532167	-4.28916	0.0192872	0.175759	H11464	Hs.348308	Chromosome 1 open reading frame 2	10712
	RG160-G1	0.896294	5.60852	0.00320724	3.0494	AA424587	Hs.193226	UDP-glucose ceramide glucosyltransferase-like 2	55757			RG196-B8	-0.530438	-6.6522	0.000715599	5.18949	N22978	Hs.4973	Chromosome 2 open reading frame 24	27013
	RG160-E10	0.540121	4.47159	0.0152068	0.57927	AA449837	Hs.437179	HTPAP protein	84513			RG161-D6	-0.530209	-4.62067	0.0123355	0.908332	AA418042	Hs.167451	KIAA0999 protein	23387
	RG160-A4	0.680337	5.85618	0.00229235	3.57041	AA449107	Hs.189641	SEC24 related gene family, member D (S. cerevisiae)	9871			RG133-C1	-0.527432	-4.36138	0.0196584	0.182379	AA043979	Hs.539401	Transcribed locus	0
	RG160-A3	0.50315	4.33452	0.0183001	0.276141	AA478965	Hs.379785	Hypothetical protein FLJ35827	256364			RG7-D10	-0.525605	-4.20613	0.021211	-0.00802774	H98218	Hs.505924	High mobility group AT-hook 2	8091
	RG15-H12	0.637582	4.28806	0.0193021	0.173324	AA453998	Hs.500067	Protein phosphatase 3 (formerly 2B), catalytic subunit, beta isoform (calcineurin A beta)	5532			RG52-A12	-0.522214	-4.95643	0.00748262	1.64522	R76401	Hs.202179	Survival of motor neuron 1, telomeric	6607
	RG15-F12	0.991103	5.29994	0.00496659	2.39021	AA447115	Hs.522891	Chemokine (C-X-C motif) ligand 12 (stromal cell-derived factor 1)	6387			RG178-E3	-0.517476	-4.11135	0.0241751	-0.217782	AA780028	Hs.22111	Immunoglobulin superfamily, member 1	3547
	RG15-E9	2.7113	8.93316	3.91179e-05	9.30338	T61445	Hs.197320	Transducin-like enhancer of split 1 (E(sp1) homolog, Drosophila)	7088			RG50-C4	-0.511845	-4.67042	0.0113857	1.01795	R07617	Hs.94395	ATP-binding cassette, sub-family D (ALD), member 4	5826
	RG15-E12	0.807263	5.225	0.00542655	2.22862	AA486085	0	0	0			RG22-E9	-0.511656	-4.72563	0.0105344	1.13943	AA521422	Hs.513681	THAP domain containing 11	57215
	RG15-E10	1.52655	10.6932	4.26129e-06	11.9569	T50282	Hs.516578	Tissue factor pathway inhibitor (lipoprotein-associated coagulation inhibitor)	7035			RG7-A9	-0.510576	-4.61124	0.0124505	0.887548	AA112486	Hs.193725	Hypothetical protein LOC253039	5711
	RG15-D9	1.39009	4.41387	0.0164311	0.451675	AA423957	Hs.211426	Thrombospondin 4	7060			RG209-B12	-0.509791	-4.79537	0.00958795	1.29262	AA504202	Hs.13662	Hypothetical protein MGC5508	79073
	RG15-D11	2.00172	7.84843	0.000125965	7.44602	AA461065	Hs.248267	Mercaptopyruvate sulfurtransferase	4357			RG9-A3	-0.508715	-4.20671	0.021211	-0.00674438	N49751	Hs.530749	Protein tyrosine phosphatase, receptor type, f polypeptide (PTPRF), interacting protein (liprin), alpha 1	8500
	RG15-D10	2.73968	9.08505	3.1888e-05	9.54946	AA280514	0	0	0			RG18-F10	-0.507657	-4.28452	0.0193584	0.165479	AA281549	Hs.211571	Holocytochrome c synthase (cytochrome c heme-lyase)	3052
	RG159-B3	0.559532	5.21559	0.00547269	2.20828	AA447805	0	0	0			RG191-G12	-0.507359	-4.73726	0.0103595	1.16498	H30055	Hs.117694	Calcium binding protein 3	56344
	RG156-D6	0.450217	5.09365	0.00623588	1.94409	N48070	Hs.519978	Homo sapiens, clone IMAGE:5575764, mRNA	0			RG29-H3	-0.505037	-4.24162	0.0202413	0.0705212	H79142	Hs.78019	POT1 and TIN2 organizing protein	65057
	RG155-G7	3.23323	4.7557	0.0100173	1.20552	AA488070	0	0	0			RG70-D2	-0.504703	-4.79386	0.00959382	1.28931	N80848	Hs.522736	RAB9B, member RAS oncogene family	51209
	RG155-F7	1.16713	4.46972	0.0152068	0.575148	AA426054	0	0	0			RG301-B6	-0.500343	-4.19633	0.0214808	-0.0297208	AA913304	Hs.158195	Heat shock transcription factor 2	3298
	RG155-E7	1.0315	4.21489	0.0209466	0.0113702	N68578	Hs.188630	Lipase, hepatic	3990			RG90-B12	-0.498445	-4.94018	0.00766987	1.60973	AA668256	0	0	0
	RG154-E11	0.790505	4.56358	0.013488	0.782434	N95007	0	0	0			RG290-H7	-0.497318	-4.51199	0.0143408	0.668521	AA255812	Hs.271940	E74-like factor 4 (ets domain transcription factor)	2000
	RG153-F8	0.379843	4.13402	0.0233714	-0.167612	W92248	Hs.209715	FLJ22624 protein	79866			RG181-F11	-0.496828	-5.9241	0.00212341	3.71194	AA862434	Hs.381081	Proteasome (prosome, macropain) subunit, beta type, 9 (large multifunctional protease 2)	5698
	RG153-C12	0.472081	4.30801	0.0188886	0.217483	N98238	Hs.55185	Transcribed locus	0			RG7-C11	-0.495476	-5.01166	0.00686112	1.7657	H78244	Hs.133527	Transmembrane 4 superfamily member 4	7104
	RG152-G4	0.387292	4.4984	0.014572	0.63851	N64796	0	0	0			RG156-D2	-0.493873	-4.50786	0.0143822	0.659408	AA461317	0	0	0
	RG151-C3	2.64539	8.32533	7.23065e-05	8.28449	N30680	Hs.521008	Tumor necrosis factor, alpha-induced protein 9	79689			RG181-F12	-0.493233	-4.20947	0.0211387	-0.000624785	AA864479	Hs.422990	Proteasome (prosome, macropain) subunit, beta type, 5	5693
	RG151-B2	0.714113	4.99259	0.007095	1.72414	N24848	Hs.114062	Protein tyrosine phosphatase-like (proline instead of catalytic arginine), member a	9200			RG56-B8	-0.492216	-4.65364	0.0117623	0.980993	AA458483	Hs.145386	CGI-90 protein	51115
	RG151-B1	0.659271	4.87665	0.00836199	1.47079	N24829	0	0	0			RG69-A10	-0.491358	-4.13984	0.023162	-0.154739	H72368	0	0	0
	RG147-E7	0.957404	5.54658	0.00345282	2.91795	R28669	Hs.10784	Family with sequence similarity 46, member A	55603			RG218-F10	-0.487457	-5.78474	0.00252048	3.42089	AA677484	Hs.117062	Apoptosis-inducing factor (AIF)-like mitochondrion-associated inducer of death	84883
	RG146-G12	1.37801	5.61197	0.00320724	3.05671	N73836	Hs.203717	Fibronectin 1	2335			RG61-A6	-0.477805	-4.93627	0.00771129	1.6012	AA453580	Hs.13543	Tripartite motif-containing 11	81559
	RG146-C2	0.685485	4.69901	0.0109951	1.08087	H93027	Hs.536487	Transcribed locus	0			RG22-G5	-0.477717	-5.7736	0.00256403	3.39753	AA457238	Hs.496593	Calpain 6	827
	RG145-C11	0.776636	4.3955	0.0167323	0.411059	AA046430	Hs.468675	Lung type-I cell membrane-associated glycoprotein	10630			RG106-B11	-0.476304	-4.12155	0.0238795	-0.195212	H24347	Hs.27524	Hypothetical protein FLJ30834	132332
	RG145-A8	1.71371	7.25224	0.000294432	6.34875	AA400422	Hs.353035	TWIST neighbor	221830			RG105-C9	-0.471995	-5.26544	0.00510634	2.3159	H29050	Hs.522736	RAB9B, member RAS oncogene family	51209
	RG144-A8	1.10032	5.90921	0.00214231	3.68096	W60817	Hs.468675	Lung type-I cell membrane-associated glycoprotein	10630			RG298-G5	-0.465178	-4.34897	0.0179029	0.308119	AI359699	Hs.130031	Triple functional domain (PTPRF interacting)	7204
	RG143-H12	0.8015	4.14325	0.0230835	-0.147181	AA129736	0	0	0			RG103-D8	-0.464626	-4.42445	0.0161639	0.475074	R55747	0	0	0
	RG143-E11	0.427809	4.32908	0.0183996	0.264093	N55187	Hs.130643	Syntaxin 17	55014			RG261-H2	-0.460167	-4.10366	0.0244196	-0.234796	AA863169	Hs.78771	Phosphoglycerate kinase 1	5230
	RG143-D9	0.659424	5.08975	0.00626842	1.93562	H89725	Hs.159430	Factor for adipocyte differentiation 104	64778			RG183-A2	-0.458824	-4.5354	0.0139244	0.720216	AA459909	Hs.3192	6-pyruvoyl-tetrahydropterin synthase/dimerization cofactor of hepatocyte nuclear factor 1 alpha (TCF1)	5092
	RG143-D1	1.38462	5.58304	0.00327597	2.99536	AA171784	0	0	0			RG228-C10	-0.454753	-4.36746	0.0174493	0.349033	AA779460	Hs.50850	CDNA FLJ30128 fis, clone BRACE1000124	0
	RG143-B4	0.872037	5.38541	0.00434036	2.57384	H99704	Hs.368548	Hypothetical protein KIAA1164	54629			RG100-C11	-0.449709	-4.61948	0.0123355	0.905721	H09624	Hs.6795	Transcribed locus	0
	RG143-B2	1.28916	7.73383	0.000149178	7.23935	H99460	Hs.137674	Transient receptor potential cation channel, subfamily A, member 1	8989			RG228-G5	-0.446083	-4.51192	0.0143408	0.66837	AA629117	Hs.492427	Neurocalcin delta	83988
	RG142-F9	1.05394	5.52077	0.00353765	2.86303	AA496123	Hs.9788	Nedd4 family interacting protein 1	80762			RG291-G8	-0.443859	-4.84325	0.00886804	1.39764	AA460374	Hs.282410	Calmodulin 1 (phosphorylase kinase, delta)	801
	RG142-F3	0.448294	4.22208	0.0208668	0.0272851	AA401437	Hs.269768	KIAA1799 protein	84455			RG77-C1	-0.431921	-4.38785	0.0168714	0.394138	N75054	Hs.368431	Core-binding factor, runt domain, alpha subunit 2; translocated to, 1; cyclin D-related	862
	RG142-F2	1.18046	4.54869	0.0136897	0.749567	AA447507	Hs.147119	Ribosomal protein S6 kinase, 90kDa, polypeptide 2	6196			RG200-A4	-0.425569	-4.45005	0.0156637	0.531672	N59827	Hs.24643	Hypothetical protein FLJ31413	155061
	RG142-E8	0.997521	4.50196	0.014548	0.646367	N47524	Hs.156727	Ankylosis, progressive homolog (mouse)	56172			RG209-F12	-0.425382	-4.18537	0.0216541	-0.0539778	AA598796	Hs.279245	Transforming, acidic coiled-coil containing protein 1	6867
	RG141-B10	0.812304	4.89408	0.00815686	1.50895	W92703	Hs.269027	UDP-N-acetyl-alpha-D-galactosamine:polypeptide N-acetylgalactosaminyltransferase 5 (GalNAc-T5)	11227			RG229-C7	-0.419464	-4.26419	0.0196584	0.120493	AA775271	Hs.443260	Chromosome 20 open reading frame 20	55257
	RG141-A6	1.07097	5.60118	0.00322298	3.03384	N95440	Hs.102941	Full length insert cDNA clone ZB81B12	0			RG94-G8	-0.412311	-4.28607	0.0193227	0.168924	R20729	Hs.75149	SH3-domain GRB2-like 2	6456
	RG141-A5	0.663787	4.75614	0.0100173	1.20647	N95073	0	0	0			RG92-G5	-0.411844	-4.39312	0.0167323	0.405775	AA496565	Hs.476209	Plexin B1	5364
	RG140-H9	0.680715	4.7154	0.0116507	1.02151	AA460702	Hs.523446	Collagen, type XI, alpha 1	1301			RG106-B4	-0.407082	-5.16473	0.0057727	2.09825	H10034	Hs.27222	Nucleolar protein family A, member 2 (H/ACA small nucleolar RNPs)	55651
	RG140-D3	0.883894	5.70016	0.00286741	3.24306	AA461119	Hs.386684	Abelson helper integration site	54806			RG8-B5	-0.407064	-4.57853	0.0132037	0.815419	R21511	Hs.437056	Suppressor of Ty 5 homolog (S. cerevisiae)	6829
	RG13-H6	0.372626	4.48647	0.0149151	0.612147	AA126265	Hs.529890	Calnexin	821			RG21-B11	-0.374279	-4.32065	0.0185553	0.245449	T62952	Hs.464595	Protein phosphatase 4, regulatory subunit 1	9989
	RG135-G6	1.03626	4.70457	0.0109123	1.0931	AA191433	Hs.132966	Met proto-oncogene (hepatocyte growth factor receptor)	4233			RG201-F6	-0.366232	-4.78648	0.00964797	1.27312	AA733027	Hs.534396	Neurexophilin 4	11247
	RG135-B12	0.887708	4.78956	0.00964797	1.27988	AA166917	Hs.148200	Plexin domain containing 2	84898
	RG133-H10	1.10777	6.56998	0.000799224	5.02644	AA191322	Hs.369123	Pleckstrin homology domain containing, family A (phosphoinositide binding specific) member 2	59339
	RG132-A6	1.66892	7.34694	0.000258722	6.52669	W93585	Hs.183114	Hypothetical protein FLJ10312	79822
	RG131-B1	1.18883	5.89326	0.00218432	3.64775	W70242	Hs.445589	Transcribed locus	0
	RG130-F1	2.1233	7.07082	0.000377643	6.00402	AA152351	Hs.353035	TWIST neighbor	221830
	RG12-D9	1.16509	4.90146	0.00891097	1.41767	AA490466	Hs.524894	Gap junction protein, beta 2, 26kDa (connexin 26)	2706
	RG128-H7	0.565879	4.42596	0.0161403	0.478419	AA460333	Hs.147710	KIAA1466 gene	57612
	RG128-G7	0.911389	5.03534	0.00665674	1.81727	AA171718	0	0	0
	RG127-H6	0.828955	4.10978	0.0241804	-0.22124	N62263	Hs.48501	Transcribed locus	0
	RG127-A5	1.78202	4.44464	0.0157368	0.519699	N48080	Hs.170053	G-protein coupled receptor 88	54112
	RG125-D10	0.639526	5.29178	0.00498009	2.37264	AA620462	Hs.43213	Tetratricopeptide repeat domain 14	151613
	RG125-B5	0.898945	5.3145	0.00487438	2.42156	H99722	Hs.154329	Transmembrane protein 16E	203859
	RG123-H6	1.22188	5.22977	0.00540945	2.23892	AA443966	Hs.31595	Claudin 11 (oligodendrocyte transmembrane protein)	5010
	RG122-E6	0.946112	4.26354	0.0208728	0.0508651	AA400292	Hs.481980	Disabled homolog 2, mitogen-responsive phosphoprotein (Drosophila)	1601
	RG122-D1	1.78422	7.06911	0.000377643	6.00075	AA609348	Hs.461405	KIAA1576 protein	57687
	RG122-B11	0.504942	4.12479	0.0237355	-0.188035	AA132409	0	0	0
	RG121-H4	0.424667	4.15137	0.0227555	-0.129214	AA443969	Hs.301048	SEH1-like (S. cerevisiae)	81929
	RG120-E9	0.724027	4.21913	0.0208728	0.020746	R12808	Hs.380803	Similar to hypothetical protein, MGC:7199	440128
	RG116-F8	1.71521	8.67349	4.43262e-05	8.87484	N20862	Hs.486507	TBP-like 1	9519
	RG111-C8	0.833244	4.65169	0.0117689	0.976681	R26131	Hs.10784	Family with sequence similarity 46, member A	55603
	RG108-B5	0.869139	4.71059	0.010819	1.10635	T52652	Hs.276905	Microtubule associated serine/threonine kinase-like	84930
	RG107-H7	0.962346	5.69819	0.00286741	3.23892	AA432103	Hs.480311	LIM protein (similar to rat protein kinase C-binding enigma)	10611
	RG107-H4	1.01543	4.43876	0.0158636	0.506712	T49652	Hs.507658	Arachidonate 5-lipoxygenase-activating protein	241
	RG107-E8	0.691729	4.14868	0.0228634	-0.135168	AA425320	Hs.6790	DnaJ (Hsp40) homolog, subfamily B, member 9	4189
	RG106-H8	0.761465	5.79633	0.00249178	3.4452	H29265	Hs.386684	Abelson helper integration site	54806
	RG106-F11	1.03551	5.64423	0.00311262	3.12499	H18433	Hs.436968	Transcribed locus	0
	RG106-E12	1.19932	5.3416	0.00468172	2.47981	H09143	Hs.515046	Solute carrier family 39 (zinc transporter), member 3	29985
	RG106-E11	0.789976	6.27018	0.00127992	4.42355	H09029	Hs.200285	Transcription factor 4	6925
	RG106-D9	2.11034	8.26192	7.36447e-05	8.175	H23137	Hs.526441	Collomin	342035
	RG106-D12	1.03997	5.27677	0.00505773	2.34032	H17506	0	0	0
	RG106-D10	1.09808	4.8095	0.00938886	1.32363	H10073	Hs.30489	Transcribed locus	0
	RG103-C3	2.85607	12.1113	1.56667e-06	13.8052	R37566	Hs.252451	Sema domain, immunoglobulin domain (Ig), short basic domain, secreted, (semaphorin) 3A	10371
	RG100-A4	1.65146	4.78701	0.00964797	1.27428	H20570	Hs.6136	Rho GTPase activating protein 20	57569
