# Supplementary material for: Effect of infliximab on mRNA expression profiles in synovial tissue of rheumatoid arthritis patients
Source: Arthritis Res Ther. 2006 Nov 29;8(6):R179. doi: 10.1186/ar2090 (PMC1794525; doi:10.1186/ar2090)
Supplement: Additional file 7 — An Excel file containing GO analysis of DE genes between TNF-positive patients and nonresponders for Table 2. [file ar2090-S7.xls]

## Sheet: GofileRescGvsB
GOID	q-values	nbrInDEList	nbrOnChip	GOcategory
GO:0007166	0.0154962812334423	46	619	cell surface receptor linked signal transduction
GO:0008283	0.104119254689051	26	345	cell proliferation
GO:0007167	0.104119254689051	13	131	enzyme linked receptor protein signaling pathway
GO:0040007	0.104119254689051	12	116	growth
GO:0007154	0.104119254689051	107	2024	cell communication
GO:0000902	0.104119254689051	13	133	cellular morphogenesis
GO:0042221	0.110789696493079	13	139	response to chemical substance
GO:0007169	0.110789696493079	10	94	transmembrane receptor protein tyrosine kinase signaling pathway
GO:0016049	0.110789696493079	10	96	cell growth
GO:0008361	0.110789696493079	10	96	regulation of cell size
GO:0009653	0.110789696493079	47	782	morphogenesis
GO:0008285	0.114513326642900	10	99	negative regulation of cell proliferation
GO:0007155	0.130214321478974	26	383	cell adhesion
GO:0009605	0.130214321478974	40	658	response to external stimulus
GO:0007275	0.160531047391214	64	1170	development
GO:0007165	0.160669042285532	84	1607	signal transduction
GO:0050874	0.165666754817644	56	1009	organismal physiological process
GO:0009628	0.171168512397493	17	233	response to abiotic stimulus
GO:0007610	0.195615753214031	14	184	behavior
GO:0009887	0.210642589213256	36	618	organogenesis
GO:0048513	0.210642589213256	36	618	organ development
GO:0050793	0.210642589213256	10	120	regulation of development
GO:0007626	0.210642589213256	12	155	locomotory behavior
GO:0001558	0.220562692091304	7	73	regulation of cell growth
GO:0001501	0.240337949454289	7	75	skeletal development
GO:0007600	0.242284313578948	15	218	sensory perception
GO:0006935	0.242284313578948	7	77	chemotaxis
GO:0042330	0.242284313578948	7	77	taxis
GO:0016477	0.247842155680639	6	62	cell migration
GO:0040008	0.254045509517064	7	79	regulation of growth
GO:0006928	0.267110457525287	11	151	cell motility
GO:0040011	0.267110457525287	11	151	locomotion
GO:0048523	0.306331493237454	25	431	negative regulation of cellular process
GO:0007186	0.306331493237454	17	272	G-protein coupled receptor protein signaling pathway
GO:0050896	0.306331493237454	56	1096	response to stimulus
GO:0042127	0.306331493237454	12	177	regulation of cell proliferation
GO:0016337	0.306331493237454	8	104	cell-cell adhesion
GO:0009581	0.307290951651828	15	236	detection of external stimulus
GO:0030036	0.367492580408533	7	92	actin cytoskeleton organization and biogenesis
GO:0050877	0.367492580408533	20	346	neurophysiological process
GO:0006486	0.367492580408533	6	75	protein amino acid glycosylation
GO:0009101	0.413226796121244	6	78	glycoprotein biosynthesis
GO:0009611	0.413946700042708	14	232	response to wounding
GO:0048519	0.435022290910953	25	463	negative regulation of biological process
GO:0007267	0.440362062976298	17	298	cell-cell signaling
GO:0030029	0.440362062976298	7	100	actin filament-based process
GO:0030154	0.448670359063837	14	239	cell differentiation
GO:0009966	0.448670359063837	9	140	regulation of signal transduction
GO:0015698	0.457606342377780	6	84	inorganic anion transport
GO:0050953	0.475620487283	7	105	sensory perception of light
GO:0007601	0.475620487283	7	105	visual perception
GO:0009100	0.52119959531861	6	89	glycoprotein metabolism
GO:0044265	0.525500441900182	23	443	cellular macromolecule catabolism
GO:0006508	0.53549784890477	19	361	proteolysis and peptidolysis
GO:0044257	0.53549784890477	19	361	cellular protein catabolism
GO:0051243	0.53549784890477	20	383	negative regulation of cellular physiological process
GO:0009888	0.558016139196413	6	94	histogenesis
GO:0009057	0.558016139196413	23	453	macromolecule catabolism
GO:0007517	0.562338073420766	6	96	muscle development
GO:0006811	0.562338073420766	19	370	ion transport
GO:0006955	0.562338073420766	23	458	immune response
GO:0030163	0.562338073420766	19	371	protein catabolism
GO:0006952	0.562338073420766	25	504	defense response
GO:0007010	0.562338073420766	13	244	cytoskeleton organization and biogenesis
GO:0016043	0.562338073420766	31	639	cell organization and biogenesis
GO:0043118	0.570227042678068	20	399	negative regulation of physiological process
GO:0006820	0.570227042678068	6	100	anion transport
GO:0015672	0.570227042678068	9	163	monovalent inorganic cation transport
GO:0043285	0.570227042678068	19	379	biopolymer catabolism
GO:0006325	0.583066221096922	8	144	establishment and/or maintenance of chromatin architecture
GO:0006812	0.583066221096922	13	252	cation transport
GO:0009056	0.583066221096922	28	584	catabolism
GO:0006954	0.605722595142994	7	126	inflammatory response
GO:0006323	0.647406488102487	8	151	DNA packaging
GO:0009613	0.648273073935963	15	306	response to pest, pathogen or parasite
GO:0006366	0.648273073935963	17	351	transcription from RNA polymerase II promoter
GO:0008610	0.656586235521843	7	132	lipid biosynthesis
GO:0044248	0.701600266290134	25	541	cellular catabolism
GO:0043207	0.709403472682315	15	316	response to external biotic stimulus
GO:0006996	0.724942541640403	24	524	organelle organization and biogenesis
GO:0006810	0.75376117374592	56	1273	transport
GO:0000074	0.75376117374592	15	324	regulation of progression through cell cycle
GO:0051234	0.755844476128056	56	1276	establishment of localization
GO:0051301	0.755844476128056	6	123	cell division
GO:0006457	0.755844476128056	7	146	protein folding
GO:0007049	0.755844476128056	22	492	cell cycle
GO:0009607	0.755844476128056	26	585	response to biotic stimulus
GO:0051179	0.755844476128056	56	1285	localization
GO:0006629	0.774529833618326	16	357	lipid metabolism
GO:0007399	0.779449769237492	13	289	neurogenesis
GO:0005975	0.790637118203987	12	268	carbohydrate metabolism
GO:0007001	0.79335069241838	8	176	chromosome organization and biogenesis (sensu Eukaryota)
GO:0051276	0.826496373579617	8	180	chromosome organization and biogenesis
GO:0006950	0.826496373579617	27	629	response to stress
GO:0006357	0.931264036316778	8	192	regulation of transcription from RNA polymerase II promoter
GO:0007243	0.940530685235654	8	194	protein kinase cascade
GO:0030001	0.940530685235654	8	195	metal ion transport
GO:0016567	0.945828305603853	7	172	protein ubiquitination
GO:0044262	0.96468731128456	8	200	cellular carbohydrate metabolism
GO:0006350	0.96468731128456	50	1218	transcription
GO:0006066	0.964739606409271	6	152	alcohol metabolism
GO:0006351	0.964739606409271	47	1151	transcription, DNA-dependent
GO:0009987	0.975772069292962	276	6547	cellular process
GO:0006468	0.975772069292962	15	381	protein amino acid phosphorylation
GO:0016310	1	17	443	phosphorylation
GO:0050794	1	76	1884	regulation of cellular process
GO:0000278	1	6	167	mitotic cell cycle
GO:0045449	1	46	1164	regulation of transcription
GO:0007242	1	26	679	intracellular signaling cascade
GO:0009308	1	8	224	amine metabolism
GO:0009059	1	14	380	macromolecule biosynthesis
GO:0044255	1	10	281	cellular lipid metabolism
GO:0006082	1	10	283	organic acid metabolism
GO:0019219	1	46	1185	regulation of nucleobase, nucleoside, nucleotide and nucleic acid metabolism
GO:0006355	1	43	1113	regulation of transcription, DNA-dependent
GO:0006793	1	20	543	phosphorus metabolism
GO:0006796	1	20	543	phosphate metabolism
GO:0050789	1	82	2068	regulation of biological process
GO:0019222	1	50	1303	regulation of metabolism
GO:0031323	1	46	1209	regulation of cellular metabolism
GO:0016192	1	9	271	vesicle-mediated transport
GO:0044249	1	22	611	cellular biosynthesis
GO:0051244	1	68	1770	regulation of cellular physiological process
GO:0006412	1	11	334	protein biosynthesis
GO:0019752	1	9	281	carboxylic acid metabolism
GO:0009058	1	25	702	biosynthesis
GO:0006512	1	11	347	ubiquitin cycle
GO:0006091	1	11	351	generation of precursor metabolites and energy
GO:0050791	1	71	1878	regulation of physiological process
GO:0006464	1	36	1033	protein modification
GO:0015031	1	13	427	protein transport
GO:0045184	1	13	430	establishment of protein localization
GO:0043170	1	77	2075	macromolecule metabolism
GO:0006259	1	11	378	DNA metabolism
GO:0008104	1	13	440	protein localization
GO:0048518	1	10	368	positive regulation of biological process
GO:0044260	1	72	1991	cellular macromolecule metabolism
GO:0008219	1	9	344	cell death
GO:0019538	1	66	1852	protein metabolism
GO:0016265	1	9	346	death
GO:0043283	1	35	1063	biopolymer metabolism
GO:0048522	1	8	320	positive regulation of cellular process
GO:0000004	1	9	354	biological process unknown
GO:0044267	1	64	1841	cellular protein metabolism
GO:0006886	1	6	280	intracellular protein transport
GO:0006915	1	7	322	apoptosis
GO:0012501	1	7	324	programmed cell death
GO:0046907	1	10	429	intracellular transport
GO:0050875	1	227	5738	cellular physiological process
GO:0006139	1	62	1863	nucleobase, nucleoside, nucleotide and nucleic acid metabolism
GO:0007582	1	253	6292	physiological process
GO:0044238	1	145	3991	primary metabolism
GO:0008152	1	159	4337	metabolism
GO:0044237	1	146	4147	cellular metabolism
GO:0008150	1	305	7201	biological_process
